# Supplementary material for: Diet composition drives tissue-specific intensity of murine enteric infections
Source: mBio. 2024 Jan 5;15(2):e02603-23. doi: 10.1128/mbio.02603-23 (PMC10865784; doi:10.1128/mbio.02603-23)
Supplement: File S1 — Differentially expressed genes from RNAseq. [file mbio.02603-23-s0001.xlsx]

## Sheet: Trichuris muris Inulin vs SSD
log2FoldChange	pvalue	padj	gene_name
-9.98876	1.51796e-56	3.2744e-52	Mptx1
5.58436	1.53052e-55	1.65074e-51	Nos2
-7.32876	5.65425e-45	4.06559e-41	Pnliprp2
4.25175	3.48275e-44	1.87816e-40	Clca4b
2.17723	6.78451e-43	2.92697e-39	Zbp1
3.15018	2.38729e-37	8.58271e-34	Plet1
-5.56898	3.80868e-34	1.17367e-30	Cyp11a1
3.57627	1.91594e-32	5.16609e-29	Gbp10
-5.67772	8.95168e-32	1.98384e-28	Itln1
4.09564	9.19681e-32	1.98384e-28	Upp1
-3.75506	3.98299e-31	7.81065e-28	-
2.3334	2.10171e-29	3.778e-26	Klra2
1.72183	2.34868e-29	3.89718e-26	Stat1
-9.02724	7.14931e-29	1.10155e-25	Spta1
2.62234	2.54445e-28	3.65908e-25	Trim15
2.60595	2.93888e-28	3.96216e-25	Gzmk
-3.72816	3.53532e-27	4.48591e-24	Gp1ba
2.43912	1.2359e-26	1.48109e-23	Serpina3f
2.68624	9.80754e-26	1.11347e-22	Gm12250
-4.71373	3.02112e-25	3.25843e-22	H19
-4.07696	5.72074e-25	5.87629e-22	Gata2
4.52292	6.42276e-25	6.29751e-22	Fpr2
2.55126	1.80414e-24	1.69205e-21	Gbp4
-2.37895	2.09301e-24	1.88118e-21	Avil
3.19323	6.22562e-24	5.37172e-21	Gm4951
-1.27195	1.49625e-23	1.2006e-20	Padi2
-2.96126	1.50277e-23	1.2006e-20	Ear2
3.29691	3.2406e-23	2.49653e-20	Cxcl9
2.06038	3.78939e-23	2.81865e-20	Ly6a
1.56608	1.39567e-22	1.00353e-19	Serpina3g
2.29086	2.49052e-22	1.733e-19	Phf11a
2.70958	2.96447e-22	1.99833e-19	Gbp5
-1.87714	3.65273e-22	2.38767e-19	-
3.43751	6.09653e-22	3.86789e-19	Ifit2
2.19409	6.41393e-22	3.95299e-19	Tgtp2
2.57811	7.39595e-22	4.43161e-19	Hk3
-2.44432	8.67518e-22	5.05763e-19	Acsm3
-5.76553	1.59715e-21	9.06633e-19	Slc17a2
3.25458	1.79304e-21	9.91737e-19	Slfn4
-2.47977	2.11854e-21	1.14247e-18	Homer2
2.32352	7.09789e-21	3.73436e-18	Il12rb1
1.41675	1.16058e-20	5.96067e-18	Bst2
1.97305	1.65094e-20	8.28196e-18	Socs3
-5.98616	1.84125e-20	9.02671e-18	Pla2g4c
3.00958	2.11939e-20	1.01594e-17	Ifi211
3.11014	3.68501e-20	1.72803e-17	Gm5970
-3.54894	3.8543e-20	1.76896e-17	Slc18a2
2.95706	4.89531e-20	2.19993e-17	Apol6
-3.58369	5.33876e-20	2.35025e-17	Clca1
3.34984	7.78043e-20	3.35663e-17	Il27
2.09763	1.45052e-19	6.13512e-17	B3gnt7
-3.74539	1.78496e-19	7.40448e-17	Ccl24
-4.03447	1.83943e-19	7.4865e-17	Frmpd1
-3.3565	1.92411e-19	7.68612e-17	Itga2b
-3.71652	3.64582e-19	1.42989e-16	Alox5
-1.52255	5.70596e-19	2.19792e-16	Sema5a
1.05784	8.78791e-19	3.32569e-16	Ripk3
1.44681	1.0537e-18	3.91884e-16	Slfn2
1.60089	1.29492e-18	4.73438e-16	Tap1
-5.72629	1.40846e-18	5.06363e-16	Nphs2
2.03226	1.44957e-18	5.12601e-16	Irgm1
-3.83559	2.09149e-18	7.27671e-16	Tph1
-1.74221	2.46236e-18	8.43104e-16	Cracr2a
-2.1173	2.59678e-18	8.75237e-16	Kit
2.80696	3.16895e-18	1.05165e-15	Ubd
2.70704	4.005e-18	1.30897e-15	Igtp
-4.97826	8.4885e-18	2.69273e-15	Hs6st2
1.41112	1.10448e-17	3.45287e-15	Plac8
-3.80966	1.51525e-17	4.66936e-15	Capn13
2.42563	1.55869e-17	4.73556e-15	Fcgr4
2.15272	2.13767e-17	6.40439e-15	Cd274
-2.7184	2.57572e-17	7.50823e-15	Reg4
2.01214	2.87176e-17	8.25957e-15	Gbp8
3.0771	2.91825e-17	8.28285e-15	Gbp11
-7.54995	3.69358e-17	1.02818e-14	Clps
-1.5617	3.71786e-17	1.02818e-14	St3gal6
3.42202	7.9004e-17	2.15721e-14	Ido1
2.94013	1.15063e-16	3.10254e-14	Ifi204
2.31269	1.22769e-16	3.26945e-14	Oas2
1.96825	1.51952e-16	3.94909e-14	Ifi47
3.6247	1.56273e-16	4.01305e-14	Acod1
-3.11388	1.69929e-16	4.3124e-14	Scin
2.02935	1.78162e-16	4.46875e-14	Gbp3
2.64889	2.7582e-16	6.83875e-14	Tgtp1
1.30746	3.46448e-16	8.4923e-14	Tbkbp1
1.19299	3.5941e-16	8.71105e-14	Cd38
1.18071	3.87208e-16	9.28052e-14	Tapbpl
2.04205	4.27592e-16	1.01358e-13	Socs1
-2.2311	4.52902e-16	1.06191e-13	Col6a5
2.36827	6.47104e-16	1.50093e-13	Ighv6-3
1.36837	8.46456e-16	1.94244e-13	Psmb9
-6.2899	8.74297e-16	1.98521e-13	-
-1.0748	9.01298e-16	2.0252e-13	Thbs2
1.78395	9.2007e-16	2.04606e-13	Dhx58
1.79828	9.57375e-16	2.1073e-13	Ccr5
2.97923	1.03462e-15	2.25433e-13	Gm15056
2.78099	1.09202e-15	2.3556e-13	Gm12185
1.47497	1.11171e-15	2.37433e-13	Dhrs9
2.91987	1.24046e-15	2.62332e-13	Lcn2
1.5518	1.36779e-15	2.86453e-13	Gm5431
-2.66728	1.42583e-15	2.95737e-13	Cpne5
1.86917	1.63679e-15	3.3626e-13	Gbp7
3.34321	2.08236e-15	4.21737e-13	Ly6i
-1.80385	2.09197e-15	4.21737e-13	Nrep
-4.77533	3.59979e-15	7.18992e-13	Mrgpra9
-1.46904	4.71018e-15	9.32139e-13	St3gal3
-2.10185	5.55834e-15	1.08999e-12	St3gal4
2.16165	5.82e-15	1.13102e-12	Phf11b
-1.53267	6.57562e-15	1.26645e-12	Chp2
-1.72169	6.73938e-15	1.27804e-12	Clec2e
-2.87539	6.75428e-15	1.27804e-12	Rab44
-2.97547	7.68355e-15	1.44123e-12	Slc1a1
-2.22947	8.13027e-15	1.51188e-12	Sh2d6
2.55703	9.13217e-15	1.68367e-12	Gm15931
-1.55725	9.4587e-15	1.7291e-12	Adam23
2.3611	9.9533e-15	1.80422e-12	Gbp6
-1.56431	1.18749e-14	2.13461e-12	Pnmal2
-2.69676	1.2691e-14	2.26246e-12	Adgrg3
-2.28591	1.28646e-14	2.27461e-12	Rgs18
-1.65845	1.93648e-14	3.3687e-12	Thsd4
-1.17154	2.01726e-14	3.47162e-12	Srgap3
-2.19011	2.02783e-14	3.47162e-12	Myrip
2.51554	2.10178e-14	3.56988e-12	Chil1
1.14908	2.37091e-14	3.99554e-12	Sdc3
1.39257	2.68605e-14	4.49154e-12	Gbp9
1.1191	2.76414e-14	4.58656e-12	Ifi27l2a
-2.4667	2.86129e-14	4.71151e-12	Pck1
-1.96734	4.15045e-14	6.73152e-12	Edn1
2.74314	4.34444e-14	6.99357e-12	Isg15
-4.67096	4.85831e-14	7.76287e-12	Cd200r3
3.30423	5.92321e-14	9.39482e-12	Ifng
1.01366	6.08903e-14	9.58733e-12	Prdm1
-2.26169	6.42581e-14	9.99606e-12	Fam221a
1.32076	6.4413e-14	9.99606e-12	Psmb8
2.30008	6.54608e-14	1.00861e-11	Fcgr1
-1.48496	7.20943e-14	1.10294e-11	Fgf1
2.59015	1.0661e-13	1.6195e-11	Iigp1
1.33203	1.127e-13	1.69878e-11	Irf1
2.66673	1.13405e-13	1.69878e-11	Ifi44
-2.69397	1.45614e-13	2.16624e-11	Kif26b
1.35941	1.53186e-13	2.24788e-11	Casp4
-3.45581	1.67057e-13	2.41853e-11	-
1.56755	1.67058e-13	2.41853e-11	Xaf1
1.68074	1.72585e-13	2.48188e-11	Tnfaip2
1.11528	1.93202e-13	2.75997e-11	Aif1
-2.3786	2.29293e-13	3.23273e-11	Klhdc7a
-1.90182	2.48047e-13	3.47443e-11	Ano1
-1.13421	2.94784e-13	4.10244e-11	Mmp15
4.13333	3.12908e-13	4.32675e-11	Ltf
2.05054	3.44264e-13	4.73001e-11	Slfn1
2.62348	4.26699e-13	5.82552e-11	Gbp2
2.59136	5.35776e-13	7.26869e-11	Apol10b
-1.01688	5.60889e-13	7.56184e-11	Slc8a1
-2.64962	5.75122e-13	7.70557e-11	Nat8l
1.3255	6.15267e-13	8.16577e-11	Dtx3l
1.16699	7.0811e-13	9.31381e-11	Gvin1
-6.26959	7.52713e-13	9.84046e-11	-
1.71666	7.79788e-13	1.0133e-10	Rnf213
-2.62637	8.64848e-13	1.1171e-10	Cnn1
-1.57165	8.95396e-13	1.14968e-10	Tsc22d1
-2.05946	9.68e-13	1.22828e-10	Lgals12
1.57165	9.85789e-13	1.24354e-10	AW112010
1.80775	1.04599e-12	1.31181e-10	Trim40
3.27898	1.09317e-12	1.36305e-10	Cxcl10
2.57365	1.13968e-12	1.41287e-10	F830016B08Rik
2.78105	1.16095e-12	1.43102e-10	Ccl4
-3.08818	1.17157e-12	1.4359e-10	Rprm
1.6938	1.22341e-12	1.49097e-10	Trim30a
3.02146	1.44161e-12	1.73726e-10	2210407C18Rik
2.38696	1.45307e-12	1.74135e-10	Serpina10
1.03978	1.59231e-12	1.89766e-10	Ctsc
-1.4857	1.75657e-12	2.08193e-10	Cd55
-2.32808	1.79888e-12	2.12042e-10	Bche
-2.62696	2.45304e-12	2.87579e-10	Gmpr
-1.91895	2.95802e-12	3.44905e-10	Ackr4
2.63978	3.12609e-12	3.61076e-10	Mx1
-2.00518	3.13019e-12	3.61076e-10	Ppp1r9a
-2.3276	3.2387e-12	3.71606e-10	Vstm5
1.51931	3.34299e-12	3.79707e-10	Il15ra
2.92802	3.34451e-12	3.79707e-10	Timp1
-5.69928	3.51333e-12	3.96786e-10	Cpa3
1.71747	3.70618e-12	4.16385e-10	Ptk6
1.26909	4.01897e-12	4.49188e-10	Igsf6
1.08319	4.2866e-12	4.7663e-10	H2-T22
-1.51976	4.94804e-12	5.47355e-10	Igdcc4
1.35491	5.37576e-12	5.91636e-10	Tnfrsf4
-2.36749	5.47082e-12	5.95671e-10	Car4
1.3558	5.61982e-12	6.06126e-10	Dram1
-1.70784	6.22683e-12	6.68253e-10	Cd34
1.84131	6.70455e-12	7.1596e-10	Slamf8
2.43571	6.95606e-12	7.364e-10	Usp18
-2.2013	6.96424e-12	7.364e-10	Lrat
-1.19195	7.63539e-12	8.03429e-10	Gsn
1.13265	8.10366e-12	8.48564e-10	Trafd1
-3.20522	8.44756e-12	8.76069e-10	Apoh
1.01453	8.80669e-12	9.08943e-10	Tapbp
-1.81648	9.14894e-12	9.39771e-10	Tpsg1
-2.12298	9.55405e-12	9.76732e-10	Atp1a2
-2.32394	1.19448e-11	1.21538e-09	Nebl
-6.07938	1.32824e-11	1.33886e-09	Fcer1a
-1.8865	1.40687e-11	1.41152e-09	Pdzd7
1.20992	1.45927e-11	1.45371e-09	Daxx
1.77688	1.46241e-11	1.45371e-09	Ms4a10
-1.9306	1.53994e-11	1.52376e-09	Tspan18
1.67691	1.61793e-11	1.59363e-09	Irgm2
2.35591	1.91413e-11	1.87681e-09	Calhm6
-7.42105	2.20825e-11	2.14568e-09	Retnla
-2.16757	2.46598e-11	2.38537e-09	Pi16
3.11745	2.49199e-11	2.39976e-09	4930430E12Rik
-6.83326	2.63098e-11	2.52235e-09	Tdrd5
-2.33148	2.66316e-11	2.54191e-09	Rgs13
-2.21272	2.67921e-11	2.54595e-09	Tmem273
1.18472	2.80568e-11	2.65444e-09	Stat2
-2.63703	2.88989e-11	2.72218e-09	Retnlb
1.4426	2.95575e-11	2.76952e-09	Samhd1
1.52492	2.96583e-11	2.76952e-09	Il18bp
-2.60192	3.17946e-11	2.95621e-09	Anxa13
1.86067	3.73457e-11	3.45744e-09	Herc6
-1.9187	3.84669e-11	3.5459e-09	Tnfrsf19
1.95344	3.863e-11	3.5459e-09	Il12rb2
-1.51623	4.67223e-11	4.25251e-09	Alox15
1.34633	4.93559e-11	4.47334e-09	Snx10
-1.62463	4.96978e-11	4.48549e-09	Fgfr3
1.32164	5.60315e-11	5.03606e-09	Parp9
-1.52393	5.66652e-11	5.07189e-09	Fhl1
-1.27687	6.44178e-11	5.74197e-09	Nacad
-2.6621	7.11024e-11	6.31173e-09	Tal1
2.67066	7.5808e-11	6.70186e-09	Ms4a18
3.52457	7.84665e-11	6.90857e-09	Ccl7
-2.22009	8.16825e-11	7.16249e-09	Stum
1.30191	8.21927e-11	7.17805e-09	Slc16a3
-1.48454	8.35151e-11	7.26413e-09	Speg
-1.10339	8.41397e-11	7.28906e-09	Ttc28
1.37961	8.50613e-11	7.33943e-09	Msr1
-2.9074	8.90744e-11	7.65507e-09	Actc1
-1.34467	9.06461e-11	7.75923e-09	Epn3
-2.48235	9.50436e-11	8.1035e-09	Actg2
-1.63982	9.88323e-11	8.39335e-09	Me1
-5.11972	1.04719e-10	8.85844e-09	Ang4
1.44566	1.10628e-10	9.3095e-09	Slfn8
1.85606	1.10915e-10	9.3095e-09	Oasl2
2.73653	1.13701e-10	9.50639e-09	Mmp3
-5.22845	1.16798e-10	9.72758e-09	Tmem233
-1.80318	1.17404e-10	9.7405e-09	Gsdmcl-ps
-1.948	1.26507e-10	1.04555e-08	Spink4
1.52485	1.27526e-10	1.0488e-08	Lag3
-2.61045	1.27873e-10	1.0488e-08	Bves
1.64254	1.28762e-10	1.05209e-08	Slc11a1
1.92792	1.32606e-10	1.07566e-08	Slfn5
-2.29913	1.32644e-10	1.07566e-08	Myom1
1.61723	1.44868e-10	1.16602e-08	Ube2l6
-2.07179	1.50705e-10	1.2085e-08	Aif1l
-3.05815	1.71941e-10	1.36612e-08	Btnl9
2.34367	1.72261e-10	1.36612e-08	Sirpb1c
1.73873	1.79257e-10	1.41639e-08	Gm36161
-1.3997	1.94123e-10	1.52826e-08	Dclk1
-1.31127	1.98541e-10	1.55735e-08	Adam11
-1.63359	2.03549e-10	1.59085e-08	Ank3
-1.19398	2.19009e-10	1.69989e-08	-
1.92472	2.19076e-10	1.69989e-08	Tnfsf10
1.4695	2.22654e-10	1.72146e-08	Nampt
1.6069	2.2602e-10	1.74124e-08	Il2ra
-1.39317	2.32271e-10	1.78303e-08	Ppp2r3a
-1.80634	2.36467e-10	1.80881e-08	P2rx1
-1.31356	2.51099e-10	1.91394e-08	Igsf9
-2.50598	2.54662e-10	1.93427e-08	Slc6a17
-1.04949	2.59241e-10	1.96213e-08	Eef2k
-1.80499	2.63213e-10	1.98524e-08	Ctsf
-2.35203	2.70436e-10	2.03261e-08	Synm
1.44928	2.74573e-10	2.05653e-08	Parp14
5.53642	2.81652e-10	2.10226e-08	-
2.00975	3.04471e-10	2.26474e-08	Ifit1bl1
1.50267	3.27325e-10	2.41805e-08	BC025446
-2.55772	3.47566e-10	2.55439e-08	Cda
-1.7281	3.54378e-10	2.59128e-08	Pcsk5
-1.45521	3.7762e-10	2.7519e-08	Gucy1a1
3.41759	4.06186e-10	2.95012e-08	Prss27
1.56605	4.11059e-10	2.97549e-08	Ctla4
-1.33632	4.4617e-10	3.20811e-08	Ackr3
-1.52283	4.59557e-10	3.29339e-08	Dact3
-1.78892	4.80919e-10	3.43507e-08	Pde1c
2.08354	5.05936e-10	3.60183e-08	Batf2
-3.13787	5.3203e-10	3.77514e-08	Clic6
2.69092	5.81192e-10	4.11046e-08	Ifi205
-2.36056	6.04307e-10	4.24609e-08	Adam33
1.00211	6.6147e-10	4.61442e-08	Nr1h3
1.66156	6.63206e-10	4.61442e-08	Gm4070
-1.12173	6.63968e-10	4.61442e-08	Syngap1
-1.3248	6.65284e-10	4.61442e-08	Cadm3
-1.40327	6.94184e-10	4.79944e-08	Col6a2
1.18632	7.28064e-10	5.00915e-08	Spon1
-1.75537	7.29162e-10	5.00915e-08	Abcb1a
2.29322	7.39476e-10	5.04786e-08	Ido2
3.19721	7.64429e-10	5.20174e-08	Ighv2-9
1.06252	7.84858e-10	5.30726e-08	Cxcl16
2.93771	7.90876e-10	5.32824e-08	Gm12891
2.03182	7.929e-10	5.32824e-08	-
-1.07135	8.12755e-10	5.44176e-08	Rab37
1.61883	8.2168e-10	5.46736e-08	Clec5a
-3.38162	8.56967e-10	5.66817e-08	Ccdc187
-2.36392	9.38081e-10	6.15056e-08	Slc2a4
-1.85287	9.6685e-10	6.31998e-08	Snap91
-2.97453	1.01409e-09	6.60877e-08	Gm8113
-1.59626	1.0201e-09	6.62786e-08	Pdk4
2.64164	1.02322e-09	6.62817e-08	Ifit3
-1.58863	1.07639e-09	6.93097e-08	Cdh2
-1.54561	1.08732e-09	6.95982e-08	Adcy5
-2.11272	1.12726e-09	7.17664e-08	Npl
-1.75252	1.16045e-09	7.3624e-08	Peg3
-1.2704	1.28254e-09	8.11312e-08	Plxdc2
-2.41214	1.34352e-09	8.44931e-08	Gm11946
-2.741	1.39823e-09	8.74241e-08	Glycam1
-1.59103	1.41347e-09	8.81211e-08	Gm15675
1.50892	1.48142e-09	9.15635e-08	Rtp4
1.91415	1.50448e-09	9.26292e-08	Ak4
-1.39854	1.50725e-09	9.26292e-08	Tmem117
2.13091	1.6369e-09	1.00311e-07	Ccl5
2.65353	1.74302e-09	1.06211e-07	Ifit3b
1.89725	1.81152e-09	1.10074e-07	Wars
-3.25313	1.83931e-09	1.11449e-07	Chrm3
-1.47276	1.84933e-09	1.11742e-07	Dlg2
1.80024	1.88267e-09	1.1327e-07	Ms4a6d
-5.78482	1.88513e-09	1.1327e-07	-
1.14978	1.94185e-09	1.15393e-07	Fbxw17
-1.3247	2.02632e-09	1.20081e-07	Mmp11
-1.02101	2.0484e-09	1.21058e-07	Miga1
-1.46094	2.12667e-09	1.2534e-07	Arap3
1.40144	2.47081e-09	1.44831e-07	Irf7
1.09437	2.48479e-09	1.45256e-07	Pla2g16
1.63136	2.55172e-09	1.48364e-07	Gm21188
-2.40612	2.58499e-09	1.49894e-07	Tro
-1.36455	2.61775e-09	1.51387e-07	Itgae
-3.61336	2.65696e-09	1.53244e-07	Qrfpr
-2.04537	2.70978e-09	1.55874e-07	Arhgap20
-1.31684	2.78731e-09	1.59907e-07	Tle2
-1.31481	2.79542e-09	1.59947e-07	Acsl3
3.25249	3.11851e-09	1.77492e-07	Cxcl11
-1.82075	3.19767e-09	1.81518e-07	Smtn
-1.61333	3.69004e-09	2.08371e-07	Kcnf1
1.02028	3.76289e-09	2.1193e-07	Parp10
-1.45958	3.83647e-09	2.15512e-07	Slc16a7
-1.57169	3.88541e-09	2.17694e-07	Lmod1
-2.56689	3.9116e-09	2.18594e-07	Syndig1
-1.7382	4.08658e-09	2.26611e-07	Capn9
1.75384	4.51893e-09	2.48668e-07	Inf2
-2.57618	4.55157e-09	2.49193e-07	Ces1g
-1.69449	4.60182e-09	2.50857e-07	Slc22a1
1.14326	4.60523e-09	2.50857e-07	Rmi2
3.27552	4.86333e-09	2.64249e-07	Clec4d
-2.89893	5.30903e-09	2.8702e-07	Cyp4b1
1.4793	5.36302e-09	2.89214e-07	Nlrc5
2.26446	5.39423e-09	2.90172e-07	Gbp2b
2.2018	5.42483e-09	2.91092e-07	Lrrc4
1.33529	5.50213e-09	2.94507e-07	Hk2
-2.57973	5.64093e-09	3.01189e-07	Syt15
-2.13376	5.81354e-09	3.09639e-07	Gas1
-1.86381	6.13073e-09	3.24929e-07	Klk1
-2.97777	6.47964e-09	3.42579e-07	Shisal1
-1.24474	6.55032e-09	3.45469e-07	Col6a1
2.10254	6.57344e-09	3.45843e-07	Mfsd2a
-1.67358	6.98153e-09	3.65531e-07	Kcnh2
-1.56716	7.04343e-09	3.6699e-07	Adh1
-2.30818	7.13738e-09	3.70989e-07	Cldn8
-1.95778	7.17197e-09	3.71891e-07	Pdlim3
-6.00893	8.01851e-09	4.1281e-07	Cma1
1.46495	8.08102e-09	4.15037e-07	C2
2.34065	8.6046e-09	4.40878e-07	Mx2
-2.01719	8.83866e-09	4.5073e-07	Tpm2
1.03912	8.90056e-09	4.51956e-07	Stx11
1.71033	8.90462e-09	4.51956e-07	Csf3r
-1.13584	8.96614e-09	4.53842e-07	Slc9a3r2
-5.6814	8.98385e-09	4.53842e-07	Ms4a2
-1.40232	9.08968e-09	4.58116e-07	Gpc6
-2.64395	9.19042e-09	4.62113e-07	Gm15998
-1.89114	9.83727e-09	4.92632e-07	Fbxl22
1.24211	9.86548e-09	4.92632e-07	Mpeg1
-1.65037	1.01404e-08	5.05169e-07	Tns1
-3.37155	1.02705e-08	5.09298e-07	Ckm
-2.25068	1.05239e-08	5.20667e-07	Fibin
-2.15354	1.05956e-08	5.23013e-07	Pcp4l1
-2.24045	1.14488e-08	5.6384e-07	Trpm5
-1.54836	1.15465e-08	5.67355e-07	Fmo5
-2.94564	1.18292e-08	5.79924e-07	Gm2061
-1.31527	1.24344e-08	6.06837e-07	Sh2d1b1
-2.68708	1.25689e-08	6.12016e-07	Npy4r
-2.44867	1.26103e-08	6.12653e-07	Clnk
2.14118	1.31517e-08	6.36086e-07	Ifit1
-4.84951	1.34303e-08	6.48109e-07	Adcy8
2.10128	1.36664e-08	6.58033e-07	Sirpb1b
1.36902	1.44616e-08	6.93226e-07	Perm1
-2.71813	1.46325e-08	6.97086e-07	Rassf10
4.01943	1.46391e-08	6.97086e-07	Fpr1
1.37828	1.49341e-08	7.09566e-07	Il18rap
1.70104	1.51579e-08	7.18617e-07	Oasl1
2.41864	1.53188e-08	7.24652e-07	Hmox1
1.54219	1.53751e-08	7.25725e-07	Trim6
-1.99598	1.65798e-08	7.79556e-07	Myh11
1.90489	1.65878e-08	7.79556e-07	Olfr56
-1.9247	1.70151e-08	7.96167e-07	Il4
1.32918	1.74456e-08	8.13381e-07	Cebpb
1.00203	1.74584e-08	8.13381e-07	Rnf19b
-1.30623	1.77786e-08	8.26515e-07	Cyp2d22
-1.32092	1.86903e-08	8.66692e-07	Reep1
-2.81263	1.87232e-08	8.66692e-07	Rims2
1.25646	1.95198e-08	9.01632e-07	Art2a-ps
-1.73917	2.11911e-08	9.76736e-07	Tmem44
-1.05773	2.14311e-08	9.85696e-07	Gpr34
1.47538	2.20165e-08	1.00629e-06	Ifi207
5.92572	2.23412e-08	1.01886e-06	Reg3b
1.51785	2.37318e-08	1.08e-06	Clec4n
-2.78926	2.538e-08	1.14774e-06	Trpc4
1.03045	2.62764e-08	1.18579e-06	Gm6548
1.06668	2.80153e-08	1.259e-06	Tmem173
2.72781	2.87545e-08	1.28685e-06	Gm11992
-1.83114	2.89742e-08	1.294e-06	Aoc3
1.32362	2.96342e-08	1.32074e-06	Hrh2
3.66613	2.9755e-08	1.32339e-06	Cxcl2
-1.44377	3.05554e-08	1.3562e-06	Hpd
2.7637	3.06197e-08	1.35626e-06	Hcar2
-1.74908	3.09461e-08	1.3679e-06	Htra3
-1.57938	3.11347e-08	1.37343e-06	Ntn4
-1.23231	3.1253e-08	1.37583e-06	Filip1
-1.85629	3.29381e-08	1.44706e-06	Fndc5
-1.73237	3.3228e-08	1.45388e-06	Lyplal1
-1.28851	3.39507e-08	1.48249e-06	Ppp1r12b
-1.54188	3.48158e-08	1.5172e-06	Atp1b2
-1.01269	3.55351e-08	1.54428e-06	Fermt1
1.10748	3.55804e-08	1.54428e-06	Hspa12a
-1.07741	3.60818e-08	1.56289e-06	Cacna2d1
-4.69503	3.99531e-08	1.71679e-06	Cckar
-1.26416	4.00908e-08	1.71928e-06	Sorbs2
-1.69415	4.12209e-08	1.76424e-06	Mfap3l
1.55859	4.42168e-08	1.88498e-06	Pla1a
1.13205	4.5221e-08	1.92399e-06	Znfx1
-2.21374	4.60942e-08	1.95728e-06	Galr2
-1.67806	5.04564e-08	2.13767e-06	Dmpk
-3.51715	5.05406e-08	2.13767e-06	Atp8b5
-1.72301	5.28379e-08	2.23046e-06	Rbpms2
1.17764	5.38158e-08	2.2673e-06	4933412E12Rik
-1.30685	5.40281e-08	2.27181e-06	Pf4
-2.62715	5.43329e-08	2.28018e-06	Fat3
-1.09027	5.57488e-08	2.33054e-06	Nt5e
-1.16604	5.7241e-08	2.38829e-06	Cacna1b
-4.8162	5.8598e-08	2.43605e-06	Mcpt4
-2.10085	6.22185e-08	2.58099e-06	Hmcn2
-1.40833	6.28866e-08	2.6037e-06	Ccdc62
-2.78055	6.35926e-08	2.62789e-06	4930412C18Rik
-1.21606	6.38314e-08	2.63271e-06	Sptbn2
-2.49399	6.47394e-08	2.66507e-06	Grin3a
-1.55342	6.48922e-08	2.66627e-06	Tinag
-2.181	6.57536e-08	2.69243e-06	Pnck
-1.29166	6.57787e-08	2.69243e-06	Slc25a23
1.58703	7.07237e-08	2.88389e-06	Oas3
1.02861	7.15437e-08	2.91183e-06	Gda
-1.58362	7.18002e-08	2.91676e-06	Greb1
1.80772	7.38784e-08	2.99555e-06	Tigit
1.06016	7.56048e-08	3.04836e-06	Nod1
-1.17906	7.59678e-08	3.05728e-06	Six5
-1.30807	8.45077e-08	3.38832e-06	Kcnh3
-1.72506	8.84788e-08	3.53762e-06	Dpep1
-2.76272	9.23309e-08	3.67962e-06	Bmx
1.85722	9.24555e-08	3.67962e-06	Phf11d
-1.84356	9.56319e-08	3.79205e-06	Siglecf
-1.96347	9.64202e-08	3.81629e-06	Il17rb
-1.12222	1.0145e-07	4.00803e-06	Fzd2
-1.22902	1.04128e-07	4.09881e-06	Arhgef19
-1.47848	1.0922e-07	4.27127e-06	Stmn2
-1.39576	1.09301e-07	4.27127e-06	Ccdc8
-1.79066	1.11938e-07	4.36639e-06	Fam171a2
1.06143	1.12963e-07	4.39842e-06	Pirb
1.65322	1.13906e-07	4.42714e-06	Pla2g5
1.06412	1.18762e-07	4.6076e-06	Il2rb
1.94957	1.19462e-07	4.62123e-06	Ccl3
2.42988	1.2485e-07	4.80917e-06	Ighv2-9-1
-4.4241	1.29015e-07	4.96076e-06	Mgl2
-3.5261	1.29343e-07	4.96452e-06	Cd209a
2.77519	1.31262e-07	5.02923e-06	Il12b
1.08072	1.32792e-07	5.07883e-06	Ccr2
-5.73727	1.33437e-07	5.09448e-06	Mcpt1
-5.2232	1.3638e-07	5.19763e-06	Mcpt9
-1.50881	1.40195e-07	5.33359e-06	Synpo2
1.12452	1.41359e-07	5.36839e-06	Cd14
-1.33988	1.43061e-07	5.42349e-06	Itga7
-1.17146	1.44269e-07	5.45971e-06	Tspan9
-1.52428	1.48223e-07	5.5995e-06	Exoc3l2
2.1122	1.49264e-07	5.62e-06	Ly6c1
1.41312	1.55342e-07	5.82762e-06	Rdh16
-2.06572	1.56413e-07	5.84748e-06	Rab3c
-1.11449	1.60733e-07	5.99855e-06	Cav1
-2.3182	1.61166e-07	6.00433e-06	Sh3bgr
-2.10341	1.63336e-07	6.06422e-06	Rbp2
-2.87858	1.65012e-07	6.11592e-06	Gm8221
-2.07335	1.65906e-07	6.13853e-06	Cidec
-1.2541	1.70231e-07	6.28778e-06	Shank1
-1.2239	1.73707e-07	6.40519e-06	Armcx1
-1.84972	1.78236e-07	6.56098e-06	F730016J06Rik
-1.9951	1.79948e-07	6.6127e-06	Ryr3
-1.061	1.81142e-07	6.64528e-06	Mpdz
-3.54233	1.81757e-07	6.65649e-06	Fcrls
-3.91687	1.84974e-07	6.7514e-06	Gm33424
-1.50359	1.92972e-07	7.03143e-06	Gja5
-6.29979	1.93994e-07	7.05673e-06	Rag1
-1.9109	2.00796e-07	7.29188e-06	Ankrd6
-3.2137	2.01413e-07	7.30197e-06	Tmem132c
-1.57092	2.09649e-07	7.58781e-06	-
-3.00032	2.12356e-07	7.67291e-06	Tmprss3
2.92547	2.15682e-07	7.78007e-06	Clec4e
1.03029	2.17671e-07	7.8234e-06	Parp11
-2.05082	2.17764e-07	7.8234e-06	Carmn
-1.78989	2.18147e-07	7.8234e-06	Pcdh17
1.4728	2.18334e-07	7.8234e-06	Xdh
-1.77898	2.20987e-07	7.86619e-06	Hspb6
-1.27174	2.25171e-07	8.00193e-06	Prickle2
-1.60376	2.26682e-07	8.04238e-06	Vwf
-1.74427	2.28696e-07	8.10051e-06	Ppp1r14a
-2.07101	2.31346e-07	8.17035e-06	Srcin1
-1.93187	2.31426e-07	8.17035e-06	Chrm2
-2.28279	2.3715e-07	8.34909e-06	Ccl21a
-1.50856	2.37442e-07	8.34909e-06	Ctxn1
-7.09201	2.3765e-07	8.34909e-06	Cyp24a1
3.38471	2.39754e-07	8.40932e-06	Marco
-2.48986	2.42539e-07	8.47942e-06	Gm973
-1.50281	2.44035e-07	8.51791e-06	Adamtsl1
-4.06346	2.49953e-07	8.70232e-06	Cyp2c55
-3.55883	2.50125e-07	8.70232e-06	Mcpt8
-1.32222	2.54873e-07	8.85324e-06	Nyap1
-1.43429	2.74625e-07	9.47829e-06	Cacna1c
-2.0362	2.8135e-07	9.68463e-06	Acaa1b
1.36319	2.81501e-07	9.68463e-06	Lgals9
-1.0409	2.83518e-07	9.72301e-06	Ltbp4
2.33857	2.87429e-07	9.84149e-06	AC166110.3
-1.63636	2.95284e-07	1.00944e-05	Pgm5
-1.27504	2.96433e-07	1.0102e-05	Galm
-1.64486	2.97236e-07	1.01131e-05	Sptb
-1.44212	2.99179e-07	1.01517e-05	Sned1
-1.71157	2.99313e-07	1.01517e-05	Dixdc1
-1.3795	3.06439e-07	1.03771e-05	Col15a1
1.0378	3.10641e-07	1.05029e-05	Ass1
-5.57624	3.17068e-07	1.07034e-05	Mcpt2
-5.75658	3.20043e-07	1.0787e-05	F830045P16Rik
-1.35778	3.28666e-07	1.10431e-05	Fer1l6
-1.51672	3.29554e-07	1.10557e-05	Cacna2d2
1.02632	3.49603e-07	1.16738e-05	Irf8
-1.82935	3.51275e-07	1.17094e-05	-
-1.34168	3.51753e-07	1.17094e-05	Cd300lb
1.30819	3.54899e-07	1.17959e-05	Tlr2
-2.37809	3.57449e-07	1.18624e-05	Sh2d7
1.12603	3.71584e-07	1.23125e-05	Emb
-1.57062	3.84218e-07	1.26886e-05	Esrrg
1.19203	3.84698e-07	1.26886e-05	Pilra
1.34229	3.92136e-07	1.28944e-05	Igha
-1.85821	3.96986e-07	1.30341e-05	Plp1
-1.52603	3.98404e-07	1.30608e-05	Peli2
-1.80709	4.06349e-07	1.3301e-05	Nfe2
-1.687	4.08471e-07	1.33338e-05	Abcg4
-1.08513	4.08588e-07	1.33338e-05	Kctd14
-1.68188	4.10179e-07	1.33655e-05	Gm16574
-1.20847	4.25388e-07	1.38402e-05	Ccdc9b
1.00928	4.29034e-07	1.39378e-05	Bcl3
-1.27789	4.42071e-07	1.43182e-05	Madcam1
-3.23252	4.63455e-07	1.49435e-05	Nmu
1.79062	4.65072e-07	1.49732e-05	Prf1
1.07403	4.70735e-07	1.5133e-05	Nod2
1.89473	4.73508e-07	1.51995e-05	Il1b
-2.12174	4.79919e-07	1.53824e-05	Kirrel3
-1.23461	4.82187e-07	1.54321e-05	Slc16a9
-2.26852	4.83511e-07	1.54516e-05	Plin4
3.75406	4.97053e-07	1.58608e-05	Ccl2
2.49289	5.18741e-07	1.65284e-05	Rsad2
-1.41431	5.43912e-07	1.72794e-05	Npr1
-1.58122	5.63252e-07	1.7789e-05	Ramp1
-2.37201	5.70729e-07	1.79988e-05	Il22ra2
-4.12295	5.87239e-07	1.84924e-05	Hrh4
1.12705	6.06653e-07	1.90482e-05	Slc15a3
-3.88113	6.1236e-07	1.91921e-05	Hcrtr1
-1.00035	6.13015e-07	1.91921e-05	Eps8l1
-1.40238	6.25793e-07	1.95638e-05	Gnai1
-1.00085	6.55482e-07	2.04622e-05	Cxxc5
-5.39037	6.67611e-07	2.08108e-05	Otop1
-2.38511	6.69001e-07	2.0824e-05	D630033O11Rik
-1.19086	6.70042e-07	2.08263e-05	Zfp521
1.27858	6.84565e-07	2.12166e-05	Parp12
-2.32439	6.94455e-07	2.14922e-05	Csdc2
-6.0564	7.08419e-07	2.18801e-05	Ear-ps3
1.50177	7.09015e-07	2.18801e-05	Nkg7
-1.36622	7.14117e-07	2.19998e-05	Gsdmc2
1.84895	7.36085e-07	2.26184e-05	Mal
-1.08301	7.45508e-07	2.28753e-05	Svil
-6.70096	7.49333e-07	2.2926e-05	Cma2
1.2516	7.55227e-07	2.30099e-05	Cabp4
1.04481	7.75215e-07	2.35523e-05	Batf
1.28535	7.77133e-07	2.35774e-05	Icam1
1.09379	7.8358e-07	2.37396e-05	Eif2ak2
-1.76143	7.88979e-07	2.38697e-05	Nkd2
-1.26229	8.01371e-07	2.41901e-05	Car8
-2.18178	8.01813e-07	2.41901e-05	Cux2
-1.65484	8.24901e-07	2.48172e-05	Tenm4
-1.45326	8.43193e-07	2.52646e-05	Mgll
-2.10845	8.43285e-07	2.52646e-05	Olfml2a
-1.9111	8.74017e-07	2.61128e-05	Mir145a
-1.46584	8.87507e-07	2.64791e-05	P3h2
1.02627	9.12469e-07	2.71488e-05	Pfkfb3
-1.95395	9.34188e-07	2.77185e-05	St18
1.17181	9.38758e-07	2.78159e-05	Bcl2a1a
-1.18662	9.53238e-07	2.8186e-05	Spns3
2.05169	9.55064e-07	2.8186e-05	Ighv1-55
-1.4835	9.55171e-07	2.8186e-05	Ecm2
2.47364	9.61544e-07	2.83353e-05	Igkv2-109
-1.25632	9.69282e-07	2.85021e-05	Kcnq1
-5.50504	9.69846e-07	2.85021e-05	Mcpt-ps1
-1.84707	9.81672e-07	2.88104e-05	Galnt16
-1.5715	9.90212e-07	2.89822e-05	Slc25a34
1.10248	1.00232e-06	2.92968e-05	Abtb2
-1.39422	1.00599e-06	2.93643e-05	Rab38
1.17099	1.04186e-06	3.03291e-05	Phf11c
-2.32141	1.055e-06	3.06704e-05	Enpp3
-3.05228	1.05759e-06	3.07042e-05	Adamts19
-1.36422	1.06708e-06	3.09381e-05	Reln
1.53189	1.06957e-06	3.09687e-05	Pla2g12b
-3.59709	1.0788e-06	3.11524e-05	Grp
-1.50433	1.08637e-06	3.13291e-05	Kctd15
1.44086	1.08833e-06	3.13437e-05	Cldn2
-1.44438	1.10766e-06	3.18494e-05	Creb3l3
-1.86469	1.11528e-06	3.19915e-05	Pm20d1
-1.35272	1.12091e-06	3.21103e-05	Osbpl6
-1.43033	1.14408e-06	3.27308e-05	Id4
-1.01569	1.16308e-06	3.32303e-05	Ldlrad4
-1.51954	1.17283e-06	3.34429e-05	Fam222a
-1.88843	1.20155e-06	3.41484e-05	Hecw2
-1.32612	1.22036e-06	3.45918e-05	Cuedc1
1.20886	1.23908e-06	3.49845e-05	B3galt5
-1.00223	1.29194e-06	3.63818e-05	Fzd6
1.78979	1.29717e-06	3.64816e-05	Nlrp3
-2.04464	1.30736e-06	3.67201e-05	Calb2
-1.65752	1.31019e-06	3.67518e-05	Col13a1
-2.06042	1.32853e-06	3.71876e-05	Kcnk3
1.0567	1.32918e-06	3.71876e-05	Zap70
-1.75716	1.33543e-06	3.73141e-05	Galnt15
1.33226	1.35036e-06	3.75853e-05	Il18r1
1.76539	1.39321e-06	3.86781e-05	-
-1.33828	1.41589e-06	3.9207e-05	Airn
-1.40603	1.42179e-06	3.93198e-05	Cmtm8
1.18576	1.45485e-06	4.00125e-05	9330175E14Rik
-1.50092	1.47336e-06	4.04349e-05	Gnao1
3.78481	1.51994e-06	4.15019e-05	Reg3g
-1.87641	1.52744e-06	4.16015e-05	Sntg2
1.13453	1.53292e-06	4.16779e-05	Dnase1l3
-5.69092	1.53411e-06	4.16779e-05	Ntsr1
-1.19971	1.54358e-06	4.18826e-05	Adgrg6
-2.64422	1.56106e-06	4.23035e-05	Optc
-1.72497	1.5824e-06	4.2828e-05	Aqp9
-1.77271	1.58816e-06	4.293e-05	Slc30a2
-1.26396	1.60032e-06	4.31726e-05	Sec14l2
-1.56807	1.60114e-06	4.31726e-05	Gm33280
1.33415	1.60421e-06	4.32014e-05	Apol7e
1.15123	1.62781e-06	4.37825e-05	Tlr13
-1.15304	1.64969e-06	4.42606e-05	Tbc1d16
-1.39355	1.69097e-06	4.51995e-05	Jph2
-1.07601	1.80631e-06	4.78085e-05	Klf9
-1.68379	1.84255e-06	4.8708e-05	Slc8a2
1.60595	1.85014e-06	4.88487e-05	Hsf2bp
-1.30342	1.8681e-06	4.92025e-05	Egflam
-1.72025	1.91311e-06	5.02748e-05	Chd5
-1.0617	1.95318e-06	5.11933e-05	Prnp
-1.83683	1.95844e-06	5.12689e-05	Scn7a
-1.4756	1.96621e-06	5.14099e-05	Prss23
-2.2804	1.97933e-06	5.16903e-05	Sycn
1.67589	1.98354e-06	5.17375e-05	Cmpk2
1.33961	2.00989e-06	5.23615e-05	Oas1g
-1.49092	2.02145e-06	5.25992e-05	Alpi
-1.21465	2.04622e-06	5.31795e-05	Tsku
-3.16814	2.06474e-06	5.34677e-05	Slitrk3
-1.18004	2.0684e-06	5.34981e-05	Fmo1
-2.89685	2.07473e-06	5.35975e-05	Il13
-1.25541	2.08939e-06	5.39117e-05	Spock2
-2.20541	2.09648e-06	5.40302e-05	Adgrb2
3.03459	2.12116e-06	5.45358e-05	-
-1.35109	2.14062e-06	5.49054e-05	Zfp618
-1.16164	2.14822e-06	5.50349e-05	Cdkn1c
-1.33632	2.15382e-06	5.51128e-05	Gsdmc3
1.23883	2.21706e-06	5.65297e-05	Tmc5
1.64068	2.33508e-06	5.94688e-05	Tnf
-6.14733	2.35809e-06	5.98427e-05	Drc7
-1.17362	2.37122e-06	6.01053e-05	Arhgef25
-1.54986	2.39401e-06	6.06118e-05	Cdh13
-1.23324	2.40518e-06	6.08233e-05	Ccdc3
-1.43873	2.44597e-06	6.17823e-05	Il5ra
1.19019	2.47915e-06	6.25471e-05	Inhbb
-4.61879	2.51575e-06	6.33287e-05	Slc30a10
-2.05793	2.58535e-06	6.49984e-05	Zfp979
-2.6039	2.59937e-06	6.52747e-05	4932438H23Rik
-1.18417	2.61708e-06	6.5643e-05	Svip
-1.24152	2.64677e-06	6.63107e-05	Calcb
-1.36095	2.68754e-06	6.72539e-05	Ckb
-1.10442	2.70032e-06	6.74956e-05	Mtss1l
-3.68802	2.70928e-06	6.76411e-05	Sorcs3
-1.38782	2.81836e-06	6.99595e-05	Meis1
1.02369	2.92506e-06	7.23583e-05	Tlr12
-1.49861	2.95004e-06	7.28928e-05	A4gnt
-1.12808	2.96289e-06	7.30427e-05	Muc2
1.25044	2.9813e-06	7.33437e-05	Lat
-4.45	2.99246e-06	7.35199e-05	Gm45623
-2.74054	3.00334e-06	7.3703e-05	Nefl
-1.34359	3.02911e-06	7.41669e-05	Rai2
-2.46038	3.04952e-06	7.45819e-05	Abca8a
-1.16456	3.07199e-06	7.50463e-05	Gstm1
-1.89107	3.17406e-06	7.74522e-05	Limch1
2.75294	3.2024e-06	7.79672e-05	Gm18852
-1.5176	3.361e-06	8.13694e-05	Foxp2
-1.06097	3.36905e-06	8.14729e-05	Matn2
-1.26764	3.39409e-06	8.19866e-05	Hunk
-1.58383	3.53745e-06	8.49736e-05	Hmcn1
-1.64729	3.55921e-06	8.53063e-05	Cnr1
-2.07015	3.59841e-06	8.61503e-05	-
-2.09842	3.62311e-06	8.66455e-05	Fcer2a
-1.84182	3.63975e-06	8.69468e-05	Ptprz1
-1.23391	3.65329e-06	8.71739e-05	Dach1
-2.07773	3.67816e-06	8.76702e-05	Il1rl1
-1.10134	3.77613e-06	8.9906e-05	Kcna2
-1.0731	4.02219e-06	9.53182e-05	Clec14a
-1.2706	4.02554e-06	9.53182e-05	Wscd2
-3.44498	4.07928e-06	9.63792e-05	Crisp3
-1.26231	4.12673e-06	9.73934e-05	Itgb8
-1.13837	4.28098e-06	0.000100813	Snph
-1.34147	4.35303e-06	0.000102175	Rtn1
-1.19409	4.39483e-06	0.000103044	Gsta4
1.53915	4.42306e-06	0.000103594	Icos
-2.13271	4.46502e-06	0.000104371	Gal3st2c
-4.89191	4.46593e-06	0.000104371	Trim38
-1.35032	4.50558e-06	0.000105184	Ednrb
1.74491	4.52279e-06	0.000105472	Ccrl2
1.56385	4.53344e-06	0.000105606	Lif
1.31439	4.61723e-06	0.000107326	Slc13a3
-4.01973	4.6422e-06	0.00010779	Scgb2b15
-1.36442	4.67199e-06	0.000108365	Cavin2
-1.43254	4.69161e-06	0.000108703	Ttll7
-5.51959	4.71933e-06	0.000109111	Tpsb2
3.85184	4.89916e-06	0.000112545	Mt4
-1.02428	4.95275e-06	0.000113655	Tanc2
1.32562	4.99774e-06	0.000114566	Tifa
1.07926	5.01017e-06	0.000114729	Atf3
-2.83978	5.06258e-06	0.000115806	1700006J14Rik
1.51476	5.0995e-06	0.00011628	Ifi206
-1.23206	5.18218e-06	0.000117916	Dnajc6
-2.92006	5.20771e-06	0.000118269	Mir143
-1.27256	5.21235e-06	0.000118269	Cobl
-1.19588	5.21637e-06	0.000118269	Vldlr
-1.24386	5.22609e-06	0.000118292	Tgfb1i1
-1.55907	5.26073e-06	0.000118951	Mrgprf
-1.15975	5.27481e-06	0.000119144	Plscr4
2.06543	5.4227e-06	0.000122229	Pla2g2a
-1.10711	5.49801e-06	0.000123797	Notch3
1.65977	5.60517e-06	0.000125685	Ifi213
-1.78359	5.65855e-06	0.00012675	F5
1.00217	5.87523e-06	0.000131467	Nckap5
1.74722	6.01631e-06	0.000134346	Sirpb1a
1.24521	6.09997e-06	0.000135792	BC147527
-1.23891	6.15885e-06	0.000136961	Cd300lg
-1.71443	6.20788e-06	0.00013791	Hlf
-2.6451	6.27605e-06	0.000139281	Ces2b
-1.06087	6.30521e-06	0.000139482	Pfn2
1.30005	6.30799e-06	0.000139482	Podnl1
-1.00537	6.40003e-06	0.000141303	Slc12a2
2.82386	6.40647e-06	0.000141303	Ighv3-5
1.33027	6.4209e-06	0.000141476	Lap3
-1.57214	6.45978e-06	0.000142188	Tpbgl
-1.19006	6.48945e-06	0.000142695	Nrbp2
-1.79946	6.51037e-06	0.00014287	Ryr2
1.76414	6.51331e-06	0.00014287	Tbx21
2.39444	6.51729e-06	0.00014287	Igkv4-80
-1.63788	6.55039e-06	0.00014345	Fabp2
-1.72197	6.56207e-06	0.00014356	Rgs7bp
-1.85416	6.71232e-06	0.000146611	Clec3b
1.18104	6.74218e-06	0.000146905	Trim30d
-1.4568	6.78992e-06	0.000147796	P2rx2
-1.89124	6.81015e-06	0.000148086	Syngr1
-1.06017	6.82973e-06	0.000148363	Gpr182
-3.58845	6.9342e-06	0.000150329	Crtac1
-1.1804	6.9967e-06	0.000151532	Slc12a8
1.00998	7.00919e-06	0.00015165	Cd3e
1.59103	7.04599e-06	0.000152147	Smpdl3b
-1.06025	7.04624e-06	0.000152147	Gcnt3
-1.33599	7.23375e-06	0.000155366	Sgk1
1.78165	7.23855e-06	0.000155366	F10
-1.1055	7.35619e-06	0.000157577	Pdk2
1.16801	7.44308e-06	0.00015928	Ifitm3
-1.89723	7.50525e-06	0.000160293	Retnlg
1.79349	7.57837e-06	0.000161535	Bdkrb1
2.33597	7.86946e-06	0.000166915	Scn3b
2.30536	7.87915e-06	0.000166956	Apol11b
-2.97642	7.9988e-06	0.000169159	Opcml
-3.59183	8.03621e-06	0.000169784	Lrrc10b
-2.59795	8.20487e-06	0.000172502	Tmprss5
1.0954	8.2167e-06	0.000172583	Psat1
4.34737	8.48283e-06	0.000177481	Il1f9
-1.14248	8.61913e-06	0.00017981	Gm9821
-1.21981	8.68873e-06	0.000181087	Tmigd1
-2.21378	8.92688e-06	0.000185691	Nmur1
-1.62017	9.05256e-06	0.000187943	Hsd3b2
-1.23213	9.11168e-06	0.000188988	Dnm1
1.20387	9.28095e-06	0.000192315	Mlkl
-1.83267	9.33605e-06	0.000193085	Slc15a1
1.13802	9.42071e-06	0.00019465	Mcub
-1.74942	9.52557e-06	0.000196628	Cldn5
-1.30017	9.68963e-06	0.000199632	Faxc
1.53776	9.69969e-06	0.000199649	Slfn10-ps
-1.2078	9.85277e-06	0.000202606	Klhl4
-2.47927	9.88303e-06	0.000203035	Ngb
-1.58202	9.89355e-06	0.000203058	Kcnh6
2.57909	1.01358e-05	0.000207437	Igkv4-79
-1.6208	1.04933e-05	0.000214348	Uchl1
-1.50965	1.05623e-05	0.000215349	Ltc4s
-1.65866	1.06342e-05	0.00021652	Lamc3
-2.28969	1.07079e-05	0.000217701	Wscd1
-1.07067	1.0723e-05	0.000217803	Zfp532
3.46802	1.0835e-05	0.00021987	Mei4
-1.22487	1.09006e-05	0.000220993	Mcam
-4.54543	1.10377e-05	0.000223091	Cd209d
-1.56744	1.10459e-05	0.000223091	Fxyd1
1.17541	1.1054e-05	0.000223091	Ms4a6b
-1.01376	1.10558e-05	0.000223091	Flna
-1.55275	1.10928e-05	0.000223628	F7
1.10121	1.15179e-05	0.000231334	Slco3a1
-1.71094	1.16448e-05	0.000233447	R3hdml
-4.30185	1.17069e-05	0.000234474	Habp2
-1.9082	1.19601e-05	0.000238881	Lrrc3
-1.40558	1.19884e-05	0.000239225	Pygm
-1.33528	1.20373e-05	0.000239978	Sema6c
2.22878	1.24528e-05	0.000248033	-
-1.5115	1.25096e-05	0.000248934	Meg3
-1.18348	1.25631e-05	0.000249769	Shisa2
-1.25363	1.25967e-05	0.000250206	Mrvi1
1.42952	1.27194e-05	0.00025241	Cst6
-1.02455	1.27514e-05	0.000252812	Cgref1
-1.17304	1.28335e-05	0.000254078	Map1a
-2.70772	1.28456e-05	0.000254078	Chrna3
2.80544	1.29112e-05	0.000254835	Cxcl1
-1.59695	1.29715e-05	0.000255766	Gxylt2
1.14168	1.31451e-05	0.000258738	Atp8b4
-1.27482	1.31805e-05	0.00025909	Gsdmc4
-1.61964	1.33325e-05	0.000261688	Slc16a11
-1.12927	1.37742e-05	0.000269377	Cpn1
1.09418	1.3838e-05	0.000270381	Mpp6
-3.20305	1.40644e-05	0.000274307	Col9a2
-1.75342	1.44943e-05	0.000281418	Fam13c
-1.30357	1.45562e-05	0.000281959	Mylk
-1.07319	1.4561e-05	0.000281959	Jag2
1.309	1.45686e-05	0.000281959	Tgm2
-1.27168	1.45875e-05	0.000281959	Klhl13
-1.11437	1.52054e-05	0.00029207	Auts2
-1.58271	1.53551e-05	0.000293972	Arhgef9
-1.68479	1.53638e-05	0.000293972	Adcyap1r1
-1.5648	1.53725e-05	0.000293972	Syt1
1.06994	1.54357e-05	0.000294918	Itgb2
-1.16794	1.55092e-05	0.0002958	Pitpnm3
-1.78998	1.56049e-05	0.000297099	Tceal3
-2.3894	1.57331e-05	0.000299276	Npas4
1.24442	1.59924e-05	0.000303673	Apol7a
1.29702	1.61491e-05	0.000306378	Ms4a4c
-1.96869	1.65987e-05	0.000314631	Fras1
-1.26333	1.66786e-05	0.000315839	Smad9
-1.18482	1.68595e-05	0.000318735	Adam22
-1.59425	1.69024e-05	0.000318817	AI427809
-2.05134	1.72658e-05	0.000325023	Gdf5
2.61991	1.72958e-05	0.000325273	Cxcl5
-3.57866	1.744e-05	0.000327698	Npffr1
-1.81223	1.75803e-05	0.000330048	Pbp2
-2.55153	1.77484e-05	0.000332624	-
-3.88848	1.7893e-05	0.000334753	Kcnn2
-2.45956	1.80971e-05	0.000337692	Sez6l
1.32403	1.8514e-05	0.000344577	Creb5
-1.52107	1.88476e-05	0.000350182	Mtcl1
-2.00309	1.90854e-05	0.000353686	Car11
-1.30005	1.91058e-05	0.000353761	Tek
-1.17003	1.92491e-05	0.000355804	Gfra2
-1.13432	1.93855e-05	0.000357711	Cybrd1
-1.09825	2.0195e-05	0.000370116	Prex2
2.06233	2.034e-05	0.000372457	Serpine1
1.32426	2.04656e-05	0.000374439	Cd8a
-1.22314	2.04934e-05	0.000374629	Nexn
-1.38135	2.0695e-05	0.00037674	Itga8
-1.27132	2.07097e-05	0.00037674	Flnc
-1.5604	2.07136e-05	0.00037674	Ces2c
-1.43995	2.07328e-05	0.000376772	B230118H07Rik
-1.32987	2.07541e-05	0.000376841	Atp2b4
-1.1982	2.10922e-05	0.000382658	4931406C07Rik
1.40783	2.13189e-05	0.000386121	Duoxa2
-2.10648	2.14757e-05	0.000388309	Gata1
-1.53889	2.2187e-05	0.000399829	Ddc
1.13103	2.223e-05	0.000400269	Cd3d
-1.3902	2.25898e-05	0.000406382	Fam161a
-1.51806	2.28673e-05	0.000410458	Maob
-1.2294	2.34214e-05	0.000418925	5330417C22Rik
1.97652	2.34889e-05	0.000419784	-
-1.26022	2.35865e-05	0.000421178	Tspan2
-1.77688	2.37592e-05	0.000423562	Col23a1
-1.46193	2.39399e-05	0.000426431	Olfr1033
-1.60928	2.42092e-05	0.000430162	Aldob
1.29646	2.43854e-05	0.000432937	Htr7
-1.55469	2.46673e-05	0.000436862	Nmnat2
-1.44273	2.47343e-05	0.00043769	Kcng4
-1.32403	2.55211e-05	0.000450503	Wfdc1
1.96703	2.55735e-05	0.000450503	Gm8540
-1.04098	2.59222e-05	0.000456091	Ybx2
-1.23994	2.59445e-05	0.000456112	Ugt1a6a
-1.92199	2.61824e-05	0.000459919	Mamdc2
-1.68849	2.63755e-05	0.000462933	Adora3
-1.2212	2.71962e-05	0.000474636	Rnf32
2.30001	2.72187e-05	0.000474644	-
-1.15178	2.72611e-05	0.000475	Aatk
-1.18441	2.75211e-05	0.000478371	Tmem8b
-1.18395	2.83152e-05	0.000490987	Rbms3
-1.02501	2.86015e-05	0.000495155	Rab27b
-1.17246	2.90642e-05	0.000502359	Slc22a17
-2.62732	2.91167e-05	0.000502863	Panct2
1.17503	2.91523e-05	0.000502995	Wfdc17
2.17836	2.9171e-05	0.000502995	Trim30c
-2.2878	2.9595e-05	0.000508305	Zcchc12
1.06912	2.97186e-05	0.000509992	Cd3g
-1.52334	3.06867e-05	0.000525351	Trpa1
1.00728	3.0756e-05	0.000525703	Ifih1
2.3268	3.14505e-05	0.000535875	Igkv6-13
2.67194	3.19246e-05	0.000543525	Gpr84
-2.05402	3.20962e-05	0.000545728	Gm39132
2.69355	3.21277e-05	0.000545728	S100a9
-1.07801	3.22471e-05	0.000547287	Frem2
-1.25666	3.28437e-05	0.000555996	Btbd11
-1.32046	3.28633e-05	0.000555996	Tril
-2.40409	3.40202e-05	0.000571534	Fez1
2.37014	3.40939e-05	0.000572327	Strc
-1.81748	3.44439e-05	0.000577303	Serpinb2
-1.22472	3.4559e-05	0.000578783	Gm19951
-1.015	3.5202e-05	0.000586962	Rnf144b
-2.40095	3.52106e-05	0.000586962	Asic2
1.12201	3.52106e-05	0.000586962	Clec12a
-1.19221	3.55579e-05	0.000591409	Gm13889
-1.9093	3.61394e-05	0.000600125	Coro6
-5.86627	3.61867e-05	0.000600449	Slco1a4
-1.02986	3.64107e-05	0.000603238	Tmtc1
-1.85503	3.66353e-05	0.000605598	Ccr3
1.57532	3.67847e-05	0.000607102	Plekhg4
-1.01955	3.76562e-05	0.000620062	Clca3a1
-2.00454	3.7693e-05	0.000620195	B3gnt6
-1.83511	3.7838e-05	0.000620687	Plekhb1
1.13987	3.87454e-05	0.000634065	Ms4a12
1.17168	3.95545e-05	0.000645409	Gm16464
-2.64527	3.97751e-05	0.000648518	Gm48236
-1.96959	3.99898e-05	0.000651033	Hsd17b14
1.43678	4.03561e-05	0.000656502	-
-1.65887	4.09054e-05	0.000663962	Gm44275
-1.39204	4.09071e-05	0.000663962	Ndrg4
1.37585	4.1158e-05	0.000667031	Ifitm6
-2.11934	4.14993e-05	0.000672058	Fam107a
-2.1256	4.17145e-05	0.000674531	B3galt2
-1.78112	4.18382e-05	0.000676024	Gm32742
-1.56092	4.19626e-05	0.000676357	Myl9
-2.00041	4.2233e-05	0.000679572	Tbx3os1
-1.45981	4.22468e-05	0.000679572	Shisa7
1.02955	4.31903e-05	0.000693198	Gm12216
-2.10014	4.34322e-05	0.000696562	Pou2f3
1.28651	4.37258e-05	0.000700229	Tnfrsf9
-1.11973	4.4313e-05	0.00070858	Pxdn
1.28362	4.45766e-05	0.000711741	Cxcr6
-1.05438	4.54333e-05	0.000724882	Tshz2
-1.27721	4.58582e-05	0.000730499	Hspb1
-1.93292	4.59274e-05	0.000730605	Cacna1g
-3.48463	4.63144e-05	0.000736218	Pnpla3
1.17849	4.64207e-05	0.000737364	Spats2l
-1.25685	4.66593e-05	0.00074061	Piezo2
-1.65529	4.69102e-05	0.000743498	Grb14
1.23259	4.71801e-05	0.000746677	Bcl2a1d
-1.19094	4.77216e-05	0.000754142	Msi1
-1.5991	4.80056e-05	0.000758074	Prph
-1.81819	4.83104e-05	0.000762242	Pcsk1n
-1.2309	4.84043e-05	0.000762695	Mctp1
-1.73741	4.87125e-05	0.000766991	Gm15674
-1.36074	4.89323e-05	0.00076989	Acta2
-1.02578	4.91417e-05	0.000772059	Lgr5
-1.92989	4.93733e-05	0.000775132	Mycn
-1.33472	4.97389e-05	0.000780304	Aoc1
1.34251	5.00262e-05	0.000783671	Itpka
2.01156	5.01361e-05	0.000784822	Gpr31b
-5.09049	5.02018e-05	0.000785281	Fam151a
-1.3566	5.0379e-05	0.000787481	Klhl23
-1.30468	5.10884e-05	0.000797993	Rbm20
-2.17393	5.13663e-05	0.000801753	Ugt2b5
1.22977	5.14849e-05	0.000803024	Aoah
-1.45556	5.23325e-05	0.000814476	Cbr3
-1.73326	5.24452e-05	0.000815054	Kazald1
-1.03107	5.307e-05	0.000824171	Tiam2
1.12016	5.34908e-05	0.000830109	Duox2
-1.22922	5.36206e-05	0.000831502	D630039A03Rik
-1.06494	5.36577e-05	0.000831502	Clec11a
-1.0688	5.40145e-05	0.00083583	Pdlim7
-2.96377	5.53456e-05	0.000855201	9230112J17Rik
1.04671	5.58566e-05	0.000862341	Trbc1
1.00529	5.61037e-05	0.000865055	Cysltr2
-1.77111	5.64465e-05	0.000869719	4933406C10Rik
-1.22454	5.69018e-05	0.00087606	Il9r
-1.71928	5.7663e-05	0.000885931	Ces1d
-3.49539	5.7949e-05	0.00088906	Olfm4
-1.63114	5.82329e-05	0.000892146	Rian
-2.06854	5.86165e-05	0.000897386	Dusp26
-2.13987	5.91159e-05	0.000903748	Sfrp2
-1.32279	5.91921e-05	0.000904272	Rims1
-6.67399	6.04349e-05	0.000922605	Gm14434
-1.08507	6.20975e-05	0.000945978	Ptprb
-1.65506	6.26097e-05	0.000951094	Ank1
-2.56857	6.38604e-05	0.000968049	Ces2a
-1.80775	6.41051e-05	0.000970394	Snap25
-1.17798	6.45137e-05	0.00097521	Eml1
-1.63828	6.53436e-05	0.000987063	Kif5a
-2.1123	6.56903e-05	0.000991606	Fmo4
-1.13236	6.59841e-05	0.000993955	Cacnb2
1.13568	6.62859e-05	0.000997804	-
-3.50273	6.67937e-05	0.00100335	Mylk3
-2.19435	6.79437e-05	0.00101779	Rcan2
-1.56892	6.82105e-05	0.00102108	Tuba8
-1.1563	6.83224e-05	0.00102152	Ptpru
-2.15678	6.83353e-05	0.00102152	Slc6a13
2.80116	6.86305e-05	0.00102523	Ighv14-2
1.30449	6.9289e-05	0.00103363	Ifi208
1.01907	6.98032e-05	0.00104018	Pml
-2.28244	6.98246e-05	0.00104018	CT486005.1
1.35312	7.0055e-05	0.0010429	Apol9a
-1.42949	7.04542e-05	0.00104739	Gsdmcl2
-3.42585	7.064e-05	0.00104921	Ly6g6f
-1.30445	7.06738e-05	0.00104921	Chrnb4
-1.7515	7.1319e-05	0.00105661	Gprasp2
1.00919	7.30283e-05	0.00107823	C5ar1
-1.52119	7.30921e-05	0.00107843	Slc24a3
1.90983	7.33745e-05	0.00108112	Abca13
-1.33069	7.36603e-05	0.00108385	Rbp4
-1.35012	7.51378e-05	0.00110217	Prkg1
-1.50912	7.51607e-05	0.00110217	Hand2
-4.67556	7.5373e-05	0.00110447	-
-2.01958	7.5551e-05	0.00110536	Krt15
1.4475	7.56503e-05	0.00110536	Mcemp1
5.99421	7.59156e-05	0.00110771	Gm9458
-5.00966	7.59495e-05	0.00110771	Pga5
-1.92817	7.62846e-05	0.00111035	Col8a2
-1.60255	7.64906e-05	0.0011126	Pcyt1b
-5.01011	7.69574e-05	0.00111788	Myh2
5.44068	7.9294e-05	0.00114872	Unc93a
-4.80971	8.14298e-05	0.00117415	9630028B13Rik
-2.42395	8.19385e-05	0.00118069	Grip2
-1.05519	8.20716e-05	0.00118113	Afap1l1
-1.12943	8.20971e-05	0.00118113	Tet1
-1.12789	8.24429e-05	0.00118479	Reck
-2.25061	8.31637e-05	0.00119277	9830107B12Rik
-1.43764	8.35541e-05	0.00119757	Sncg
-1.74814	8.38843e-05	0.00120071	Poln
-1.57082	8.41743e-05	0.00120406	Klhl33
-1.3749	8.53124e-05	0.00121872	Gm7162
-2.27343	8.54306e-05	0.00121961	Faim2
-1.8255	8.59749e-05	0.00122575	Cntn1
-1.46279	8.65451e-05	0.00123307	Cabp1
1.18173	8.84456e-05	0.00125682	Fasl
-4.65773	8.90036e-05	0.00126392	3100003L05Rik
-1.0133	8.91485e-05	0.00126515	Bcas1
-3.37636	9.09813e-05	0.00129031	Cdhr3
-1.59178	9.13423e-05	0.00129373	Edn2
-3.73651	9.21963e-05	0.00130411	Gm11843
-2.40237	9.238e-05	0.00130517	Tmem132b
-1.81845	9.45561e-05	0.00133051	Fat2
-1.92109	9.66715e-05	0.00135409	Cdh19
-1.07226	9.72512e-05	0.00136043	Ntrk3
-1.5594	9.81894e-05	0.00137002	Tmem200a
1.30266	9.88192e-05	0.00137702	Gm12188
-1.46985	9.91699e-05	0.00138102	Sparcl1
-2.06918	0.000101771	0.00141358	Scg3
-1.24411	0.000102955	0.0014246	Nkd1
-2.36132	0.000106556	0.00146402	Adamts20
1.99464	0.00010818	0.00148444	Bambi-ps1
-1.20378	0.000108426	0.00148688	Lrp3
-3.73564	0.000111518	0.00152257	Myl1
-1.45316	0.00011325	0.0015442	Ahrr
-1.06135	0.000114647	0.00156127	Atp6v0e2
-2.27899	0.000115055	0.00156443	Cpne4
-2.44224	0.000115512	0.0015681	Cntn3
-2.60045	0.000116155	0.00157584	Efna3
-1.2162	0.000117053	0.00158459	Nrip2
5.88573	0.000117257	0.0015858	Gm43181
-1.24684	0.000119156	0.00160846	Mfap2
-1.57049	0.000122406	0.00165026	Tmem255b
-2.94279	0.000124822	0.00168074	Gm14125
-2.61262	0.000125813	0.00169196	Oit3
-1.52886	0.000126436	0.00169717	2010010A06Rik
-3.38722	0.000126676	0.00169933	Kcna1
1.09737	0.000127064	0.00170347	Oas1a
-2.30107	0.000128142	0.00171473	Rgs22
-1.29622	0.000133459	0.00178036	Etv1
-1.00565	0.000134183	0.00178891	Aqp1
1.37953	0.00013429	0.00178923	Ptgs2
-1.11899	0.000135415	0.00180311	Agt
1.99936	0.000138261	0.00183844	Gm33104
5.49622	0.000139558	0.00184914	Reg3d
3.43721	0.000140083	0.00185497	-
-1.81925	0.000140494	0.00185813	Bex1
-1.14447	0.000141029	0.00186292	Sox1ot
-1.79829	0.000141372	0.0018663	Slc6a15
-1.29001	0.000141756	0.00187022	Tagln
-1.00167	0.000142098	0.00187359	Podxl
-1.70272	0.000143357	0.00188214	Cr2
-1.31426	0.000144194	0.00189083	Muc16
1.65089	0.000145529	0.00190602	Tnfrsf8
-3.36726	0.000146501	0.00191641	Slc5a7
-1.05861	0.00014793	0.00192694	Fxyd6
-1.32559	0.000149241	0.00194283	Pcdhb14
-1.55938	0.000150571	0.00195661	Ebf4
1.01109	0.000151249	0.00196423	Cd40
1.25596	0.000153248	0.0019878	Aqp4
-2.25698	0.000153894	0.00199259	Kcnq2
-1.69543	0.000156132	0.00201552	Olfr558
-1.49276	0.000156668	0.00202122	Kcnn3
-1.92509	0.000158006	0.00203467	Cadps
2.12575	0.00015882	0.00204287	Igkv14-100
1.00674	0.000159361	0.00204618	Stk32c
1.13361	0.000159721	0.00204836	Cd247
-1.55079	0.000160261	0.00205407	Ugt2b35
1.18484	0.000160461	0.0020554	Gpr141
-1.87914	0.000161657	0.0020695	Stmn3
-1.43582	0.000163009	0.00208433	Sox17
-1.7345	0.000164241	0.00209636	Rbfox1
2.93332	0.000164621	0.00209997	Fbxw13
-1.04391	0.000165732	0.00211289	Tubb4a
-2.55975	0.000166459	0.0021184	Sgca
-1.20013	0.000168929	0.00214225	Ppargc1a
-5.33405	0.000169817	0.00215098	Gm22655
-1.87243	0.000172324	0.00217801	Nrxn1
-8.01413	0.000172354	0.00217801	Defa24
-1.50015	0.000172613	0.00217999	Colec10
-1.22989	0.000173292	0.00218546	Rec8
-2.66086	0.000174434	0.00219657	Smpx
-1.16263	0.000176161	0.00221443	Kif26a
-1.14473	0.000176427	0.00221649	Fam171a1
-1.11289	0.000177997	0.00223491	Angpt1
-2.14629	0.000178715	0.00224131	Fam180a
-5.14021	0.000179471	0.00224948	Unc13c
-1.27718	0.000179941	0.00225276	Bvht
-1.32801	0.000181587	0.00226942	Gapt
-1.00817	0.000182434	0.00227736	Plcb4
1.74674	0.000184016	0.00229395	Igkv4-91
-5.26992	0.000184082	0.00229395	Gm14304
-2.12546	0.000184639	0.00229823	Lsamp
-3.53636	0.000184871	0.0022998	Nr1h5
-1.08085	0.000187047	0.00232419	Fcgbp
2.80634	0.000192052	0.00237816	Gm4841
5.47883	0.000196176	0.00242366	Reg3a
-1.47929	0.000196403	0.00242507	Trnp1
-2.48271	0.000197518	0.00243327	Unc80
3.67805	0.000197973	0.00243749	Olfr753-ps1
-1.50165	0.000199306	0.0024525	Mycbpap
1.16374	0.000205463	0.0025182	Mgarp
5.36595	0.000207366	0.00254009	Tcp11x2
-1.93395	0.000208935	0.0025564	Sst
1.03389	0.000211276	0.00258066	Bcl2a1b
-1.21516	0.000211659	0.00258387	Enho
1.47894	0.000212595	0.00259382	Piwil2
-1.18957	0.000214272	0.00261281	Kcnq4
-4.7688	0.000214864	0.00261855	Gm24909
1.29872	0.000216405	0.00263287	Frzb
2.43113	0.000217514	0.00264337	S100a8
-1.0994	0.000220714	0.00267339	Abcd2
1.04588	0.000220835	0.00267339	Slc7a5
-1.39678	0.000223517	0.00269809	Crb2
-1.08029	0.000224926	0.00271055	Postn
-1.22527	0.00022828	0.00274636	Wnk2
-2.85469	0.000234334	0.00280823	Chodl
-1.6901	0.000236375	0.00283112	9230105E05Rik
-5.14402	0.000238034	0.00284941	Krt4
-1.45722	0.000239848	0.00286794	Nap1l5
-1.78356	0.000245815	0.00292954	Enox1
-2.537	0.000246046	0.00293068	Adamts18
-1.25055	0.00024638	0.00293296	Tent5b
1.58138	0.000246509	0.00293296	Ceacam18
-2.01699	0.000246657	0.00293309	-
-1.11515	0.000247329	0.00293947	Cyp2d37-ps
3.92924	0.000247834	0.00294385	Igkv4-63
-1.09864	0.000250205	0.00296548	Gulp1
-5.07397	0.000250346	0.00296553	5830473C10Rik
-1.18688	0.000251959	0.00297972	Inka2
-1.09957	0.000253195	0.00299269	Grpr
-4.18588	0.00025893	0.00305378	Cpvl
-1.42226	0.000264091	0.00310616	Casq2
-2.30949	0.000265806	0.00312293	Kcnip1
1.35621	0.00026632	0.00312726	Guca1a
-1.88382	0.000266875	0.00313208	Gm42686
1.46718	0.000267862	0.00314196	Saa3
-1.11742	0.000272464	0.00318863	Meis2
1.26583	0.00027258	0.00318863	Gm19705
-1.00269	0.000275629	0.00322044	Ccl6
-2.31579	0.000275747	0.00322044	Peg10
-1.4068	0.000276808	0.00323107	Celf3
-5.30015	0.000277121	0.00323298	Cd209c
1.03531	0.000289874	0.00335635	Sla2
-1.53032	0.000293984	0.00339846	Gm15912
-1.80202	0.000294203	0.00339917	H2-M5
-1.18815	0.000295862	0.00341465	Ppp1r3c
-2.79557	0.000296017	0.00341465	Gm19434
-1.47314	0.000298768	0.00344086	Hmgcll1
1.01155	0.000299195	0.00344394	Asap3
-1.60534	0.000299833	0.00344721	AV026068
-2.34139	0.000304124	0.00349135	Kcna6
-1.35465	0.000305644	0.00350321	Syt2
1.30259	0.000306365	0.00350774	Esm1
-2.03912	0.000307221	0.00351406	Gfra4
-1.04654	0.000311951	0.00355848	Fhod3
-1.75538	0.000312651	0.00356458	Ppp1r1a
-2.02957	0.00031361	0.00357174	Sprn
-1.21749	0.000314262	0.00357729	Ccm2l
1.10741	0.000316292	0.00359849	-
-2.18437	0.000317158	0.00360644	9330159F19Rik
-1.253	0.0003186	0.00362092	AI838599
-2.47921	0.000319292	0.00362688	B230312C02Rik
-2.11833	0.000320167	0.00363446	Doc2b
-2.16347	0.000320465	0.00363446	Phospho1
1.09237	0.000321467	0.00364391	Tnfaip8l3
-1.01988	0.000323592	0.00366607	Tmem38a
1.20557	0.000325969	0.0036872	Alpl
-4.00507	0.000327475	0.00370228	Rph3a
-1.87772	0.00032932	0.0037212	Meox2
-2.16418	0.000331187	0.00373837	Chrna1
-1.275	0.000331907	0.00374135	Tub
-1.90739	0.000332974	0.00374919	Grid2
-1.8277	0.000333318	0.00374919	Fcamr
-1.2823	0.000333417	0.00374919	Tgfb2
-2.32351	0.000334097	0.00375355	Aadac
1.05841	0.000336662	0.00377757	Slc5a8
-1.24669	0.000336761	0.00377757	Ppm1l
-1.98209	0.000340241	0.00381463	Elavl4
-2.35721	0.000341219	0.00382162	Sult1c2
-1.11233	0.000342275	0.00383146	AW551984
2.56991	0.000345723	0.00386304	Adgrf3
-1.08164	0.000345969	0.00386304	Mn1
-1.03631	0.000346171	0.00386304	St6galnac3
3.58588	0.000347619	0.00387519	Unc93a2
-1.78535	0.000352328	0.0039216	Rgs6
-1.70527	0.000357447	0.00397038	Adrb3
-4.29102	0.000358455	0.00397749	Cntnap3
-1.63142	0.000359382	0.0039833	Sat2
1.16531	0.000359717	0.0039833	Ms4a4b
-1.05974	0.000363556	0.0040155	Tmem47
-2.68814	0.000364044	0.00401883	Gjc3
-1.54324	0.000366821	0.00404327	Hpcal4
1.75851	0.000371132	0.00408453	Apol10c-ps
-1.5747	0.000372543	0.00409797	Gnat3
-1.07278	0.000374484	0.00411303	Glp2r
-1.19586	0.000375385	0.00411873	Prkcg
2.25997	0.000376039	0.00412172	AC153498.1
-1.77806	0.000377715	0.00413379	Cdh4
-2.2583	0.000378597	0.00414134	Gpr37l1
3.15682	0.000380818	0.00416027	-
-2.11221	0.000380907	0.00416027	Pex5l
-2.71789	0.000382613	0.00417257	Nat8f3
-1.51661	0.000386181	0.00420936	Gm1123
-1.46471	0.000388755	0.00423527	Snhg11
-1.15278	0.000392293	0.00426735	Rhobtb3
-1.00339	0.000393988	0.00428147	Kctd12b
-1.17014	0.000402943	0.00437217	Tmem252
-2.49733	0.000405137	0.0043898	Dnah5
-3.58966	0.000406602	0.00439861	Adra1a
-2.25661	0.000407406	0.00440288	Chat
-1.49222	0.000409053	0.00441626	Plppr5
-1.47793	0.000410414	0.00442874	Pcdhb19
-1.12671	0.000411378	0.00443692	Ndn
-1.22807	0.000414692	0.00446819	Rarb
-1.05901	0.000423567	0.00455367	Mmp17
-1.28673	0.000423681	0.00455367	Tnxb
1.2502	0.00042468	0.00456213	Gpr152
-2.2416	0.000431033	0.00461888	Gm41349
-1.00284	0.00043141	0.00462063	Enah
-4.66864	0.000434084	0.00464205	-
-2.30328	0.000434271	0.00464205	Svop
-1.52789	0.000447208	0.00476617	Irs1
-1.02158	0.000448268	0.00477408	Piwil4
-2.34812	0.000452598	0.00481647	Lin7b
-1.26417	0.000456135	0.00484456	Syt12
-1.80686	0.000456614	0.00484487	Pcdh20
-1.72108	0.000458776	0.00486302	-
1.95636	0.000459082	0.00486388	Gm4925
-2.1434	0.00045971	0.00486814	Hmx3
-1.85998	0.000466869	0.00493426	Slco4c1
-1.85016	0.000468066	0.00493965	Scube2
-1.35733	0.000470429	0.00496216	Hnmt
-1.04721	0.000470758	0.00496233	Tmc7
-1.07191	0.000470905	0.00496233	0610009L18Rik
1.43267	0.000472465	0.00497634	Rhbg
-1.78162	0.000481164	0.00506055	Gper1
2.08182	0.000488852	0.00512143	Ighv5-12
-1.42203	0.000494966	0.00518044	Fam171b
1.12636	0.000497664	0.00520364	Slamf9
-1.07602	0.000500009	0.0052231	Grem2
1.37749	0.00050135	0.00523203	Gdap10
-1.02305	0.000501933	0.00523378	Gm10591
-1.12583	0.000504964	0.00525957	Obscn
1.16388	0.000509632	0.00529935	Trbc2
2.86255	0.000509802	0.00529935	Gzmc
2.19948	0.00051622	0.00535098	Gm18853
-1.71194	0.000517952	0.00536635	-
-1.45824	0.000520972	0.00538873	D430019H16Rik
-1.06266	0.000524176	0.00541498	Cyp26b1
-1.06622	0.000524403	0.00541498	Nynrin
-1.7726	0.000528655	0.00544846	Trmt9b
-2.7946	0.000530386	0.00546107	Slc35f1
-1.79485	0.000532147	0.00547137	Tm4sf4
-1.17825	0.000538048	0.00551889	Disp2
2.59782	0.000544268	0.00557474	Gm43068
1.10081	0.000545934	0.00558916	Gm42047
-1.25137	0.000550173	0.00562721	Col4a6
1.24294	0.000556794	0.00568414	Serpina3i
-1.07465	0.0005591	0.00570073	Vstm4
-1.01214	0.00055987	0.00570206	Lims2
-1.99585	0.000561784	0.00571885	Lrrn2
-2.42606	0.000563237	0.00573093	Lonrf2
-2.17709	0.000564382	0.00573447	mt-Te
-1.54086	0.000566065	0.00574887	Proc
1.2041	0.000573545	0.00580842	Gm19585
-2.61928	0.000581783	0.00588632	4833412C05Rik
-5.00857	0.000582575	0.00589046	Gm12405
-1.11009	0.000582738	0.00589046	Cped1
1.06739	0.000584756	0.00589704	Lox
1.60621	0.000586226	0.00590635	Ighv8-12
1.66432	0.000589992	0.00593874	Trem3
-2.80069	0.000590719	0.00594051	Myt1l
2.45677	0.000592686	0.00595474	Igkv1-88
1.51802	0.000595429	0.00597118	-
1.79403	0.000598998	0.00599895	Igkv4-50
-3.33703	0.000600797	0.00601103	Fstl4
-1.83296	0.000606068	0.00605535	Nefm
-5.15023	0.000609288	0.0060767	5730460C07Rik
-1.6779	0.000614994	0.00612468	Tppp
-1.43409	0.000622976	0.00619843	4930578C19Rik
-1.21507	0.000624449	0.00620737	Des
-4.35397	0.000627208	0.00623193	Lrrtm1
-1.16686	0.00063022	0.00625752	Vwa5b2
1.07659	0.000631779	0.0062658	Klrb1b
-1.5943	0.000640757	0.00634318	Slc9a3
-1.26978	0.000645184	0.00637238	Zc3h12b
-1.89849	0.000646045	0.00637355	Eef1a2
2.58079	0.000658376	0.00647303	Olfr1396
2.61673	0.00066411	0.00651753	Igkv4-69
-1.07272	0.000664419	0.00651759	Ccpg1os
-1.31516	0.000667282	0.00653676	Srpx
1.06808	0.000672506	0.00657897	Klrc1
-1.00443	0.000673116	0.00658196	Fam198b
1.80539	0.0006737	0.00658467	Hp
-5.27693	0.0006747	0.00658848	Gm14040
1.03967	0.00067876	0.00662213	Gm28373
-1.09025	0.000686837	0.00669185	Ret
-2.28028	0.000688684	0.00670681	Gm12055
-1.46746	0.000700086	0.00680556	BC067074
-1.49971	0.000712334	0.00691217	Nrxn2
-1.32836	0.000714426	0.00692624	Spaar
1.3063	0.000716238	0.00693551	Gm16685
-3.85682	0.000717858	0.00694396	1700061F12Rik
3.13509	0.000722	0.00696724	-
-1.37336	0.000724521	0.00698019	Rimkla
-2.42736	0.000727564	0.00699077	Gabbr2
-1.84153	0.000729674	0.00700169	Gm10687
1.07941	0.000736784	0.00706363	Il10
1.71405	0.000738412	0.00707374	Ighv5-16
-1.18249	0.000743122	0.00710894	Ogdhl
3.44736	0.000744552	0.00711281	Igkv1-99
-1.64487	0.000748247	0.00714495	Sybu
-1.22604	0.000751386	0.00716224	Rgs5
-3.82437	0.000752767	0.00716591	Sypl2
-1.38155	0.000761978	0.00723443	Gm47233
-1.9823	0.000762863	0.00723566	Gm14443
-1.16308	0.000763014	0.00723566	5930430L01Rik
-1.4327	0.000765468	0.00725161	Gm15411
-4.10076	0.000775322	0.00732886	Sncb
1.21885	0.000775709	0.00732931	Cd6
-2.20838	0.00078186	0.00737129	Tmem178b
-1.29069	0.000783205	0.00737706	4930429F24Rik
1.8628	0.000783498	0.00737706	Bcat1
-2.74445	0.00079133	0.00743705	Sctr
-2.74377	0.000791614	0.00743705	Gm10614
-2.25064	0.000791938	0.00743705	Grik3
-2.26279	0.000800445	0.00751039	Ephx4
-1.69459	0.000803777	0.00752856	Htr3a
-1.06555	0.000806918	0.00754163	D430040D24Rik
-1.49677	0.00081018	0.00756554	Astn1
1.72865	0.000814167	0.00759823	Trbv1
1.14238	0.000820445	0.00764815	Gm8995
-1.15364	0.000822097	0.00765693	Raver2
-1.22712	0.000824163	0.00766956	Hykk
1.01511	0.000830649	0.00772658	Rnaset2b
4.19919	0.000834915	0.00776291	Gm45145
-1.60868	0.000861488	0.00796877	Jph4
-1.00244	0.000863157	0.00798078	Smarcd3
-1.59614	0.000876183	0.00808389	Cebpe
-1.64477	0.00087997	0.00811189	Edil3
-4.61214	0.00088126	0.00812031	Gm26736
-1.01546	0.000886375	0.00815004	Slc2a10
-1.52128	0.000898418	0.0082506	Mapk8ip2
-1.67447	0.000901441	0.00826393	Galnt17
-1.37609	0.000902038	0.00826587	Gm2115
-2.06608	0.000903314	0.00827405	Ism2
1.03303	0.000908858	0.00831424	Ddx60
-1.30719	0.000912601	0.0083414	6330403K07Rik
-1.69596	0.000926566	0.0084367	Gfra1
-1.08419	0.000937587	0.00852252	Fads6
-1.9556	0.000945426	0.00857603	Gm6209
-1.43157	0.000947717	0.00858957	1700003E16Rik
3.35292	0.000948114	0.00858957	Has1
-2.17161	0.000949642	0.0085998	Il31ra
-1.49169	0.000953538	0.00862422	mt-Ty
-3.11302	0.000960389	0.00867527	Epha3
-1.90881	0.000971975	0.00875115	Ccl17
-1.49317	0.000976076	0.00878387	Tmem182
1.5937	0.000976711	0.00878592	Vnn3
1.29914	0.000985573	0.00884793	Gm35028
-1.39935	0.000985771	0.00884793	Zfp536
-1.17303	0.000992699	0.00890005	Hoxc4
-1.29176	0.000994521	0.00890897	Stab2
-1.96439	0.00100976	0.00903052	Abca6
-1.93403	0.00101358	0.00905335	Adcy1
-1.84928	0.00102317	0.00912021	Fmn2
-2.56317	0.00103442	0.00920909	Gm11627
-1.18991	0.0010378	0.00922772	Syp
-1.29264	0.00104182	0.00925542	Rwdd3
-1.74867	0.00104627	0.00928391	Nov
1.01508	0.00104997	0.00930904	Thpo
-1.04473	0.00105182	0.00932157	Reep2
-1.17079	0.00105621	0.0093528	Mrc1
-1.95425	0.00105882	0.00937207	Entpd3
-1.36748	0.00106265	0.00939443	Capn6
-1.55385	0.00106509	0.00940833	AI463229
-1.4825	0.00107089	0.00944405	Ak8
2.61733	0.00107476	0.00947047	Thbs4
-1.58446	0.00107535	0.00947175	Lilra6
-1.35463	0.00107794	0.00948375	Shc2
-1.8916	0.00107886	0.00948375	Slc7a14
-1.77855	0.00107935	0.00948375	Pbld1
-1.95146	0.00108073	0.00948434	Gm15848
-1.86242	0.00108352	0.00950109	Pcsk2
-2.83262	0.00108557	0.00951044	Sfrp5
-1.95046	0.00108591	0.00951044	Fam57b
-3.993	0.00108782	0.00952324	Apoa1
-2.11214	0.00109026	0.00954078	Cntnap2
2.37105	0.00110441	0.00965285	Trim10
-1.25317	0.00110584	0.00966143	Gm45540
-2.27788	0.00110851	0.00967241	Gria2
-1.09999	0.00110889	0.00967241	D630045J12Rik
-3.0351	0.00110962	0.00967491	St8sia2
-1.19013	0.00112761	0.00979218	Zfp811
-4.5315	0.00114654	0.00993252	Mir7007
-2.52589	0.00115741	0.0100066	Tlx2
-1.24754	0.00116555	0.0100649	Neurl1a
1.12477	0.00117655	0.010141	Nectin4
1.01102	0.00117766	0.010141	Scimp
-1.39499	0.0011919	0.0102432	Alox12e
-2.07364	0.00119285	0.0102473	Pou3f3
1.25958	0.00119457	0.010258	Cd8b1
1.01052	0.00119541	0.0102611	Trac
-2.58195	0.00120317	0.0103195	Scgb2b7
-2.61565	0.0012108	0.0103684	Grik2
-2.88556	0.00121771	0.0104201	AC125141.3
-1.20819	0.00122204	0.010444	F630028O10Rik
1.11613	0.00122958	0.0105001	Gm9574
-4.09936	0.00123887	0.0105669	Gm45889
-1.12149	0.0012453	0.0106092	Emcn
-2.0109	0.00124957	0.0106297	Fam184b
1.03084	0.00126276	0.0107159	H2-T24
1.19698	0.0012628	0.0107159	Ccl12
-3.54787	0.00127221	0.0107841	Prom2
-1.50023	0.00127689	0.01081	Gng4
-2.15627	0.00128283	0.010839	Tmem179
-1.05205	0.00128362	0.0108414	Fgf7
4.71043	0.00129145	0.0108785	Gm13684
-1.18683	0.00129389	0.010894	Ccbe1
1.23837	0.001301	0.0109453	Bst1
-2.18967	0.00131246	0.0110288	Dgkb
-1.39814	0.00131524	0.0110479	Samd12
-1.28865	0.00131705	0.0110588	Hey1
-1.61132	0.00132036	0.011078	Lpo
-1.9777	0.00132557	0.0111001	Angptl1
-1.44973	0.00132935	0.0111188	Fbxl16
-1.18022	0.0013497	0.0112644	Tspan12
3.17674	0.00135146	0.0112688	Ighv1-11
-1.85184	0.00135597	0.0112889	1810008I18Rik
1.1472	0.00136642	0.0113716	Pdcd1
-1.27502	0.00136943	0.0113922	Kcnd3
-1.94624	0.00138102	0.0114753	Frmd3
1.37656	0.00138354	0.0114855	Ocstamp
-4.76481	0.00138384	0.0114855	E130202H07Rik
-1.48389	0.00139114	0.0115416	1810010H24Rik
-1.02277	0.00141335	0.0117079	Ptpdc1
-3.32233	0.00142009	0.0117593	Gm6249
-1.1123	0.00142576	0.0117971	Hoxd10
-1.77097	0.00143766	0.0118728	Gfi1b
-2.14439	0.00143983	0.0118816	Gm42778
-2.8163	0.00144794	0.0119241	Bex4
-1.28068	0.00144829	0.0119241	Fmo2
-2.07088	0.00147067	0.0120807	Dmrta1
-1.58426	0.00147754	0.0121268	Gm30806
-2.8373	0.00147862	0.0121275	Gm44507
-1.14263	0.00148683	0.0121849	4930417H01Rik
-1.12206	0.00150447	0.0123114	Runx1t1
-1.17177	0.00151032	0.0123546	Malrd1
-1.3645	0.00152221	0.0124252	Hand1
2.98824	0.00152291	0.0124252	Ighv4-1
-1.56884	0.00152794	0.0124562	Abcc2
-1.67051	0.00153832	0.0125172	Kcnt2
1.11371	0.00154571	0.0125726	Lilra5
-1.89007	0.00155016	0.0126041	Kndc1
5.0804	0.00155707	0.0126412	Igkv4-54
-1.07895	0.00156356	0.0126795	4632428C04Rik
3.90012	0.00156981	0.0127196	Olfr94
-4.94151	0.00157166	0.0127213	Gm49087
-2.18558	0.0015773	0.0127574	Magix
1.30286	0.00158028	0.0127755	Prap1
-1.64217	0.00159206	0.0128478	Gm12551
-1.16675	0.00160873	0.012959	Scn5a
1.09491	0.00160884	0.012959	Il1rn
-1.3024	0.00164173	0.0131951	Ccdc87
-3.54504	0.00165235	0.0132551	4833423E24Rik
-1.45102	0.00165398	0.0132632	Chst13
-2.9126	0.00165862	0.0132955	Slc10a4
-4.16261	0.00166092	0.013304	Col11a1
-1.02245	0.00167609	0.0133936	Prlr
-1.16156	0.00167777	0.0133989	Sspo
-1.66588	0.00167836	0.0133989	-
-1.85268	0.00168075	0.0134102	Ccdc60
-3.95158	0.00168264	0.0134182	Gm38708
-1.76808	0.00168419	0.0134256	Dpysl5
-3.81255	0.00169221	0.0134845	Samd13
1.99554	0.00169598	0.0135096	Slpi
-2.43531	0.00170473	0.0135592	Cldn11
-2.56301	0.00171252	0.0136112	Gm13446
-4.67807	0.0017289	0.0137313	Gm49499
-2.33158	0.00175117	0.0138724	Gm14964
-8.2951	0.00175695	0.0139029	Rnase2a
-1.16664	0.0017752	0.0140062	Colca2
-1.94447	0.0017766	0.0140121	Fam19a5
3.36394	0.00182264	0.0143176	Cxcl3
-2.16245	0.00182884	0.0143454	Gdf10
-1.82802	0.00183491	0.0143878	1700027J07Rik
1.1007	0.00184222	0.0144346	Gm46224
-1.106	0.00184724	0.0144582	Chst8
-2.01036	0.00185521	0.0144943	Abo
-1.60156	0.00185618	0.0144966	Stk32a
-1.60021	0.00186716	0.0145613	Slc34a2
-1.7782	0.0018705	0.014582	Dpysl4
1.37789	0.00187849	0.0146338	Ly6c2
-1.47733	0.00189399	0.0147386	Ebf3
3.21635	0.00190072	0.014775	Ighv1-71
1.31188	0.00191085	0.0148483	Spo11
-1.43543	0.00191388	0.0148665	Nrtn
-1.03005	0.00193037	0.0149838	AI464131
-1.03884	0.00193173	0.014989	A530010L16Rik
-1.71978	0.00193415	0.014997	Sox10
-1.25473	0.00193818	0.0150174	Kcnk2
-1.69514	0.00194022	0.0150278	Fbp1
-1.33725	0.00194387	0.0150507	AU021092
-2.57584	0.00194733	0.0150613	S100b
-1.04091	0.00196048	0.0151467	Gm21885
-2.83229	0.00197309	0.0152223	Sstr2
-1.63732	0.00197845	0.0152527	Pcdh9
-1.09915	0.00198133	0.0152695	Rerg
1.2191	0.00198621	0.0153016	Prg2
1.12621	0.00198885	0.015311	Rhov
1.24621	0.00200054	0.0153845	-
2.43668	0.00203674	0.0156148	1700007E05Rik
-4.03365	0.00206153	0.0157892	Gm17120
-1.43689	0.00207855	0.0158947	Mkx
-1.30178	0.00207867	0.0158947	Dgkg
-1.81458	0.00208584	0.015927	Rxrg
-1.43502	0.00210549	0.0160203	Akap5
-1.449	0.00214139	0.016259	Aldh1a7
-1.22548	0.00215193	0.0163161	Plxnb3
-2.07651	0.00216121	0.016371	Gpr37
-3.60063	0.00216145	0.016371	Slc24a2
-1.10451	0.00216685	0.0163946	Ptgis
-1.3404	0.002169	0.0164051	Gm8798
-2.14636	0.00218569	0.0165083	Nrsn1
-1.06771	0.00219638	0.0165773	Cpxm2
-4.20151	0.00220673	0.0166497	Uroc1
-2.05404	0.00222102	0.0167457	Zmat4
-1.21743	0.00222282	0.0167535	Pirt
-1.31579	0.002227	0.0167792	2210039B01Rik
-2.92119	0.00223416	0.0168213	Gm27572
-1.2696	0.00224875	0.0169017	Aspa
-1.26161	0.00228175	0.0171258	Gm38345
-2.36837	0.00230365	0.0172422	-
-1.57172	0.00231494	0.0172907	4930562C15Rik
-3.17519	0.00232225	0.0173333	Efhd1
-1.12164	0.00232462	0.017345	Rnd2
-1.29887	0.00232822	0.0173624	Pcdhb20
1.20084	0.00234637	0.0174674	Gm39323
-3.89756	0.00235348	0.0175118	Kcna4
-1.24756	0.00235543	0.0175203	Scg2
-3.05431	0.00240923	0.0178767	Tex101
3.11682	0.00240997	0.0178767	Ighv14-1
-1.23931	0.00241367	0.0178881	C4bp
-2.89773	0.00241371	0.0178881	2810404F17Rik
-1.38165	0.00243051	0.017992	Ntf3
-1.53039	0.0024364	0.0180293	Folr1
1.4629	0.00244204	0.0180587	Cd300e
-1.38553	0.00248363	0.0182972	Slc17a1
-1.44109	0.00248855	0.018321	Gm5340
-1.35309	0.002491	0.0183328	AC110166.2
1.05896	0.00250358	0.0183985	Gm16174
-2.00886	0.0025042	0.0183985	Afm
-1.06959	0.00250651	0.0184038	Nova2
-1.50475	0.00250662	0.0184038	Syt17
-3.36956	0.00250986	0.018415	9030619P08Rik
-2.78075	0.00251962	0.0184615	Psapl1
-4.12962	0.00252153	0.0184692	Gm10109
-3.15866	0.00254557	0.0186137	Zim1
-1.98153	0.00255682	0.0186732	9130221F21Rik
-1.09299	0.00256915	0.018729	Akap6
-3.3707	0.00258415	0.0188129	Gm13448
-4.91518	0.00259958	0.0188997	A530016L24Rik
-1.33205	0.00260674	0.0189454	Tll1
-3.09329	0.00261469	0.0189831	Nphs1
-2.14593	0.00261545	0.0189831	Zfp454
-1.00064	0.00262713	0.0190508	Inha
-4.75918	0.0026378	0.0191068	Gm4952
-1.76364	0.00264384	0.0191329	Krt23
-1.00975	0.0026454	0.0191329	Fut10
1.75044	0.00267238	0.019299	AC117241.2
-2.02945	0.00267894	0.0193036	Slc22a3
-1.87118	0.00271734	0.0195516	Atp2b2
-3.15865	0.00272285	0.0195782	1700042O10Rik
2.32183	0.00277016	0.0198654	Plet1os
-1.97292	0.00278588	0.0199636	Ssu2
1.72457	0.00280799	0.020076	Adgrf1
-1.38627	0.00280883	0.020076	1810046K07Rik
1.82987	0.00280986	0.0200767	Prm1
1.55293	0.00284069	0.02025	Oas1h
-4.5009	0.00284324	0.0202576	Mmd2
-1.117	0.00285915	0.0203614	Mfap5
-1.38461	0.00286701	0.0203972	Gm43621
-1.1269	0.00287144	0.0204152	Megf6
-1.52862	0.00288301	0.0204885	Pygo1
-1.30669	0.00288991	0.0205195	Chrm1
-1.71806	0.00289762	0.0205607	Cadm2
-1.06091	0.00290613	0.0206143	Mest
-2.56397	0.00291943	0.0206951	Iyd
1.62796	0.00294571	0.0208608	Il21
-4.35592	0.00295791	0.0209403	Oprl1
-1.23523	0.00296599	0.0209766	Osr1
-1.48498	0.00296692	0.0209766	Dock3
-1.8011	0.00297263	0.02101	Gria1
-1.73699	0.00298006	0.0210418	Tmod1
-1.50666	0.00298274	0.021047	C1qtnf9
1.04425	0.00298535	0.0210482	Cd5
-1.12692	0.00300077	0.0211052	Lrch2
-1.2294	0.00303302	0.0213112	Fbn2
-1.32427	0.00309926	0.0217129	Fabp4
-1.28881	0.00310549	0.0217495	Zfp449
-1.27656	0.00311168	0.0217787	Gm26660
-1.94032	0.00312634	0.0218388	Slc27a6
-1.98543	0.00312787	0.0218424	Dgki
-1.32082	0.00314428	0.0219286	Gm44040
-2.79332	0.0031501	0.0219621	Grm7
-1.33364	0.0031544	0.021985	Ces1f
-1.60572	0.00318599	0.0221622	Prokr1
-1.27812	0.00318839	0.0221646	Mchr1
-1.71358	0.00319849	0.0222277	A430106G13Rik
-1.2606	0.00323949	0.0224764	Gjc2
-2.21915	0.00327864	0.0226896	Galnt14
-1.9331	0.00328809	0.0227404	Gm5084
-1.44875	0.00330748	0.0228598	Sdk2
1.00615	0.00332143	0.0229416	Apol9b
-4.04445	0.00334025	0.0230273	Gm14419
4.13652	0.00336995	0.0232066	Gm10564
-2.31265	0.00337072	0.0232066	Scn9a
2.26371	0.00339332	0.0233335	Ighv1-84
-1.77834	0.00339746	0.0233413	Wasf1
-1.05329	0.00340738	0.0233929	Gm43031
-1.4636	0.00342675	0.0235035	Kcna5
-1.90709	0.00344079	0.0235773	Gm12511
-1.81794	0.00344989	0.0236321	Susd4
-2.45089	0.00346177	0.0236964	Cytl1
1.15267	0.00346308	0.0236964	Il1r2
-1.16659	0.0034772	0.0237657	Gpd1
1.1624	0.0034914	0.0238329	Sfmbt2
-4.04333	0.00349509	0.0238433	Otud7a
-2.74689	0.00351439	0.0239523	Snx31
-3.29236	0.00352227	0.0239832	Cidea
-4.415	0.00353192	0.0240262	Gm16559
-1.34838	0.00354666	0.0241189	Wipf3
-1.05277	0.00355717	0.0241674	Vsig2
-1.09337	0.0035999	0.0243599	Mapt
-1.51678	0.00360018	0.0243599	Epha7
-2.62386	0.0036032	0.0243727	Glb1l2
-2.8339	0.00362233	0.0244867	Crygn
-2.79713	0.00363515	0.024535	D830026I12Rik
-1.37218	0.00365979	0.0246627	CT030736.1
-2.70553	0.00366275	0.0246724	Akp-ps1
-1.30023	0.00368609	0.0247935	Ky
-4.86817	0.0036886	0.0248026	Ces1b
1.47387	0.00370411	0.0248991	Ermn
-1.11239	0.00370778	0.024916	St3gal5
-2.29992	0.00372758	0.0250413	Pln
-1.06904	0.00373016	0.0250508	Myo3a
-2.8722	0.00375465	0.0251996	Slc45a1
1.90426	0.00379536	0.0254175	Duoxa1
-2.02729	0.00382154	0.025569	Odf3b
1.76847	0.00383133	0.0256257	Gm37960
-2.35804	0.00385182	0.025711	Glrb
1.60778	0.00385342	0.025711	Gm25777
-5.0242	0.00385349	0.025711	Gm28729
-3.42662	0.003871	0.0258198	Dazl
5.36221	0.00388133	0.0258662	Ighv8-4
2.94659	0.00390505	0.0259987	Trav16n
-1.16234	0.00394024	0.0261842	Tagln3
1.77849	0.00397117	0.0263404	Trem1
-1.59017	0.00397313	0.0263404	Gm37859
1.18761	0.00399516	0.0264679	Cnpy1
-3.29978	0.00399739	0.0264746	Drd1
-2.51057	0.00405416	0.0268012	-
1.7307	0.00406243	0.0268392	Gm7765
-1.1488	0.0040669	0.0268392	Unc45b
-1.03636	0.00406735	0.0268392	Zfp286
-1.04462	0.00408041	0.0269087	Shisa3
-2.83059	0.00411103	0.0270775	Fstl5
-1.12448	0.00412567	0.0271409	Gm15368
2.2073	0.00415545	0.0273034	Saxo1
-1.31392	0.0042185	0.027642	Ptgfr
1.15759	0.00423603	0.0277399	Gm1943
-1.11835	0.00427458	0.0279331	C1qtnf7
-2.01487	0.00430936	0.0281262	Hmx2
-1.26624	0.00434296	0.0283016	Zkscan7
-1.20006	0.0043441	0.0283016	Triqk
3.06329	0.00436424	0.0284156	Gm44658
-1.61756	0.00436735	0.0284273	Cav3
1.49412	0.00438534	0.0285358	BC023105
-2.57945	0.00439493	0.0285724	Nlgn1
-1.2854	0.00443667	0.0288263	Cyp2d26
3.57312	0.00444005	0.0288396	-
-2.37911	0.00449149	0.0291124	Gm2446
-2.28605	0.00453092	0.0293063	Crispld1
-3.45402	0.00454642	0.0293694	Dbh
-2.02511	0.00456342	0.0294282	Gm34908
1.26337	0.00458038	0.0295024	Rab26
-1.45226	0.00458661	0.0295337	Vat1l
-2.03305	0.00459448	0.0295688	Lhfpl5
3.13309	0.00461299	0.0296327	Ighv1-20
-2.27241	0.00472999	0.0302224	Sez6
-1.5949	0.00473921	0.0302457	Ffar3
2.04797	0.00475451	0.0303048	CT010583.1
2.73872	0.00476676	0.0303674	Gm43814
-1.64968	0.00477835	0.0304232	A130006I12Rik
-1.14719	0.0048147	0.0306004	Col17a1
1.21354	0.0048427	0.0307512	Ighv1-22
-2.3862	0.00485327	0.0308002	Fn3k
-2.13664	0.0048929	0.0310061	Pld5
-2.78579	0.00491682	0.0311394	Cmtm5
-1.5896	0.00499215	0.0315235	Ppp2r2b
3.59168	0.00500044	0.0315578	Lhx2
-1.59549	0.00500892	0.0316021	Bdh2
1.88465	0.00506076	0.0318825	Gm156
-1.66756	0.00507377	0.0319551	Gm36757
-2.47516	0.00510489	0.0321136	Omg
-1.7348	0.00514718	0.0323513	Car14
-2.07516	0.00518556	0.0325475	Gm9522
-2.77295	0.00518816	0.0325475	Gm12406
-1.11512	0.00518895	0.0325475	Arl4d
-3.01816	0.00519437	0.032572	Gm43102
1.70642	0.00519787	0.0325845	Gm10238
-1.28637	0.00521843	0.032686	Npy1r
-1.44489	0.00523044	0.0327316	Rnf208
1.45152	0.00524047	0.0327753	Wisp2
-1.88255	0.00525146	0.0328045	Ccdc129
-2.34928	0.00525751	0.0328248	Gm36543
-2.0651	0.00528451	0.0329838	Tmem35a
1.07259	0.00531754	0.033142	Slamf7
-1.16836	0.0053325	0.0332257	Scn4b
-2.62642	0.00533506	0.0332321	Gm48336
-2.21524	0.00536653	0.0333992	Mpz
2.11644	0.00539482	0.0335545	Gm38979
1.16189	0.00540312	0.0335784	Trbv3
-2.07635	0.0054205	0.0336403	Gad1
-1.4714	0.005425	0.0336562	Insyn1
-1.00399	0.00544249	0.0337453	1010001N08Rik
-1.21072	0.00544716	0.0337646	Nos1
-1.27136	0.00545055	0.0337707	Scrn1
-1.35118	0.00545284	0.0337707	Nt5c1a
-1.61014	0.00545524	0.0337758	Gm36283
1.32583	0.00546611	0.0338132	Trbj2-7
-2.6062	0.00546755	0.0338132	Gm45470
-1.61545	0.00554051	0.0341417	Smim10l2a
-2.63969	0.00554124	0.0341417	Osbp2
1.05892	0.00554294	0.0341424	CT010583.2
-1.03573	0.00555694	0.0342091	Gm15635
-3.22696	0.00556451	0.0342236	Zfp966
-2.44437	0.00556518	0.0342236	A730056A06Rik
-1.67968	0.00558118	0.0343094	Fzd9
-4.04847	0.00559567	0.0343887	Emilin3
-1.77021	0.00561588	0.0344866	Mapk4
1.53566	0.00563397	0.0345551	Vnn1
-2.2621	0.00565372	0.0346566	Rit2
-1.23791	0.0056975	0.0348654	Scn11a
-4.22191	0.00574046	0.0350885	Gm18806
1.71933	0.00578131	0.0353182	Gm29367
-1.49153	0.00580944	0.0354399	Ttll6
2.77334	0.00582535	0.0355269	Serpinb9b
-1.27409	0.00584679	0.0356475	Hoxb3os
-3.71804	0.00586285	0.0357354	AY358078
-1.22961	0.00587576	0.0357838	Ctf1
-2.89705	0.00589602	0.0358768	8430432A02Rik
-3.74368	0.00590524	0.0359227	Pabpn1l
1.57662	0.00590729	0.0359251	Scrt1
-2.61496	0.00591705	0.0359641	Gm47815
-1.31012	0.00592868	0.0360145	Samd5
-1.31896	0.00594159	0.0360726	Gm26896
2.99791	0.00596415	0.0361587	4933406J09Rik
-1.19989	0.00596632	0.0361617	Tusc5
-2.76212	0.00600049	0.0363586	Ugt8a
-1.39557	0.00604997	0.0366164	Abcb4
-2.08453	0.00609047	0.0367555	-
-1.29549	0.00609156	0.0367555	Peli3
2.32477	0.00610766	0.0368115	Adh6a
-1.14388	0.00615879	0.0370782	Prkag2os2
-1.64366	0.00616878	0.0371131	Gm43185
1.53231	0.00619414	0.0372287	AC154187.1
-2.18648	0.0062128	0.0373305	1700023F06Rik
-1.22954	0.00622516	0.0373735	Ric3
-1.83529	0.00625626	0.0375185	Gdap1
-1.03669	0.00629394	0.0376711	Gstm3
-3.1918	0.00630982	0.0377356	Gm13420
-2.35152	0.0063203	0.0377869	Dio3os
3.91308	0.00634201	0.0378852	Gm24944
-2.14035	0.00635691	0.0379532	Bmpr1b
-1.01371	0.00637001	0.0380209	Krt17
-1.43798	0.00640649	0.0382069	Syt6
-1.7899	0.00647545	0.0385474	Irs3
-2.71737	0.0065013	0.0386655	-
-1.03254	0.00650766	0.0386926	Dtna
-1.20592	0.00655736	0.0389217	Cabp7
-1.55109	0.00655966	0.0389217	Kcnq3
-2.20604	0.00667009	0.0394302	Kirrel3os
-1.83489	0.00667087	0.0394302	Rnf112
1.52929	0.00668881	0.0394975	Tg
-1.15985	0.00670012	0.0395427	Scn8a
1.20484	0.00671539	0.0396111	Kcnh4
-1.29725	0.00672979	0.0396852	Tnk2os
-2.87082	0.0067436	0.0397533	Calca
-1.37988	0.00675663	0.0398108	Ppp1r14c
1.48842	0.00678496	0.0399341	Gm7592
-2.41149	0.00684019	0.0402043	Pcdhac2
-1.25343	0.00685589	0.0402856	Mmp16
2.30197	0.00689395	0.0404652	Mmp8
-3.21762	0.00699976	0.0409747	Tekt1
-3.09426	0.0070047	0.0409915	Gm48488
1.09526	0.00705589	0.0412151	Chac1
-1.86729	0.00705793	0.0412151	Gpr22
-3.12587	0.00709258	0.0413706	Grid1
-1.4215	0.00714858	0.04162	Atcayos
-1.74435	0.00715646	0.0416434	Add2
-1.19647	0.00721189	0.0419384	Gm43769
-2.18969	0.00726578	0.0421885	Lin7a
-3.91011	0.00730435	0.0423155	Cd209b
-1.10186	0.00730746	0.0423155	Nrip3
1.13153	0.00730924	0.0423155	Nefh
-2.40866	0.00735318	0.0425242	Adra1b
-2.37077	0.00736333	0.0425447	Gm27028
1.16524	0.0073976	0.0426554	Lef1
1.16295	0.00741165	0.0427135	Gm32633
-1.65119	0.00742939	0.0427929	Fst
-1.2791	0.00749161	0.0431045	Lipc
2.09551	0.00749349	0.0431045	Zscan10
-2.86404	0.00753018	0.0432252	Zkscan16
-1.04482	0.00758159	0.0434145	Scel
1.53193	0.00759451	0.043477	Cyp2c66
2.73871	0.00760231	0.0434985	Ripply1
-1.01962	0.00761583	0.0435467	Syn1
-1.03101	0.00761708	0.0435467	Il13ra2
-1.10823	0.00762952	0.0435964	Atp6v0d2
-1.12736	0.00767028	0.0437945	4930516B21Rik
-1.47682	0.00768343	0.0438464	Gfap
2.24557	0.00769782	0.0438605	Il22
-1.8486	0.00772997	0.0439956	Nell1
1.15276	0.0077664	0.044168	Steap1
-2.8633	0.0077997	0.0443222	Thrsp
-1.35292	0.00780391	0.0443345	Gm28187
-1.78924	0.00783753	0.0445021	Ccdc106
2.54668	0.00786582	0.0446248	Cxcr1
-1.58066	0.00786742	0.0446248	Ddit4l
-1.26495	0.00789825	0.0447526	Gm20275
-1.13391	0.00791665	0.0448098	Cntfr
-1.54116	0.00802584	0.0453089	Ptprt
-1.40025	0.00807301	0.0455276	Dner
-1.56254	0.00810789	0.0457004	Nlrp12
-4.87419	0.00812698	0.0457721	Trpc7
-1.30531	0.00820083	0.0461278	Rgs7
4.84176	0.0082057	0.0461431	B230303A05Rik
-2.5775	0.00822726	0.0462403	Kcnj5
-3.9518	0.00831103	0.0466382	C9
-1.22456	0.00831885	0.0466578	Ndst3
-1.07452	0.00834012	0.046765	Qpct
-1.19232	0.00835314	0.0468053	Podxl2
-1.17556	0.00837987	0.0468781	Mpig6b
-1.27934	0.00838624	0.0468897	Gm15502
2.40715	0.00838846	0.0468897	Gm9347
-2.15893	0.00841957	0.0470393	Lrrc4c
-2.09959	0.00843884	0.0471225	Gucy2g
-1.89567	0.008466	0.0472619	Eqtn
-2.432	0.00847844	0.0473069	2210414F02Rik
-1.11426	0.00850347	0.047373	Adra2a
-3.07524	0.00850823	0.0473751	Tpsab1
-2.4107	0.00850823	0.0473751	Kcnj12
1.08565	0.00854803	0.0475231	Trbv13-2
-1.9104	0.00857192	0.0476313	Tshr
1.69744	0.00861943	0.0477987	Trbv15
1.92401	0.00862358	0.0478033	Gm21370
1.13281	0.00862502	0.0478033	Igkv9-124
-1.70648	0.00867934	0.0480503	5730419F03Rik
-3.58224	0.00868074	0.0480503	Vmn2r57
-1.23768	0.00869796	0.0481086	C7
-1.67169	0.00872071	0.0481851	Gabrb3
-1.30697	0.00872843	0.0482154	Gm12860
1.98637	0.00879408	0.0485283	AC241886.2
1.09984	0.00894425	0.0491683	Fgf12
-1.69768	0.009008	0.0494046	Map3k7cl
2.09742	0.00914465	0.0499644	Fcrl6

## Sheet: C rodentium Inulin vs SSD
log2FoldChange	pvalue	padj	gene_name
-1.2039	8.96828e-16	1.85051e-11	Tubb3
-1.59876	3.47224e-15	3.10769e-11	Unc80
-1.06457	6.90521e-15	3.10769e-11	Vip
-1.59516	7.14747e-15	3.10769e-11	Kif5a
-5.27484	7.53051e-15	3.10769e-11	Mettl7a2
-1.39402	1.46662e-14	5.04369e-11	Pirt
-1.45098	6.12008e-14	1.80403e-10	Nos1
0.895229	8.80108e-14	2.27002e-10	Cep85
-1.51769	1.23383e-13	2.50125e-10	Kif1a
-1.6823	1.28443e-13	2.50125e-10	Igfbp3
-1.14644	1.33342e-13	2.50125e-10	Mapk8ip1
-1.88622	1.71978e-13	2.94565e-10	Fam155a
0.456945	1.85584e-13	2.94565e-10	Arhgef2
-1.51163	2.1397e-13	3.15361e-10	Uchl1
-1.48283	2.71903e-13	3.7403e-10	Limch1
-1.59699	3.20923e-13	4.1387e-10	Nap1l5
-1.65599	3.93619e-13	4.77761e-10	Elavl4
-1.42031	6.81492e-13	7.81217e-10	Fez1
-1.28727	1.18777e-12	1.27397e-09	Ablim3
-1.23477	1.25854e-12	1.27397e-09	Wnt2b
-1.72316	1.29657e-12	1.27397e-09	Pcsk2
-1.40197	1.62534e-12	1.52442e-09	Stmn2
-1.09891	1.7637e-12	1.58227e-09	Gprasp1
-1.36123	1.98824e-12	1.64865e-09	Ank2
-1.47899	1.9975e-12	1.64865e-09	Dbh
-1.59792	2.6534e-12	2.10578e-09	Stmn3
-1.41247	3.01958e-12	2.29715e-09	Dlg2
-1.44661	3.16473e-12	2.29715e-09	Gpc3
-1.68869	3.22852e-12	2.29715e-09	Pcsk1n
-1.19809	3.45215e-12	2.37439e-09	Syp
-1.48209	4.79389e-12	3.15289e-09	Spock2
-1.54456	4.97326e-12	3.15289e-09	Prph
-1.55414	5.04242e-12	3.15289e-09	Calb2
-1.65491	6.83179e-12	4.1461e-09	Iqsec3
-1.97344	9.22222e-12	5.43689e-09	Scn9a
-2.29745	9.59417e-12	5.49906e-09	Oprk1
-1.39942	1.09195e-11	6.05937e-09	Kcnq2
-1.73558	1.11591e-11	6.05937e-09	Rgs6
-0.924129	1.25485e-11	6.63914e-09	Adcyap1r1
-2.04732	1.65963e-11	8.56122e-09	Gsg1l
-0.977664	1.93763e-11	9.75149e-09	Nsg1
-1.57296	1.99935e-11	9.8225e-09	Slc10a4
-1.23809	2.16855e-11	1.0406e-08	Gas1
-1.5136	2.63647e-11	1.21012e-08	Eef1a2
-0.924653	2.66449e-11	1.21012e-08	Col5a3
-1.70049	2.69775e-11	1.21012e-08	Slc7a8
-1.43517	3.08983e-11	1.3565e-08	Col23a1
-1.7711	3.16808e-11	1.36188e-08	Ctnna2
-1.03582	4.09815e-11	1.72574e-08	Npr1
-3.02981	4.91584e-11	2.02867e-08	Sstr1
-1.34189	5.273e-11	2.13339e-08	P2rx6
-1.46613	5.48032e-11	2.17463e-08	Tmem179
-1.74733	6.02697e-11	2.34642e-08	Epha5
-1.12464	6.38447e-11	2.43958e-08	Unc13a
-0.916753	6.81423e-11	2.55645e-08	Jcad
-1.18044	7.07164e-11	2.60565e-08	Cadm1
-1.96205	8.12207e-11	2.94019e-08	Miat
-6.97751	8.52999e-11	3.03462e-08	Klk15
-1.12218	9.21277e-11	3.21701e-08	Enpep
-1.52134	9.35449e-11	3.21701e-08	Ypel4
-1.97703	9.77082e-11	3.3051e-08	Naaladl1
-1.80024	1.02182e-10	3.40068e-08	mt-Rnr2
-1.45883	1.09051e-10	3.57167e-08	Zcchc12
-4.74263	1.11093e-10	3.58171e-08	-
-1.53806	1.13873e-10	3.61486e-08	Snap25
0.867322	1.23394e-10	3.85775e-08	Ccdc122
-1.13617	1.28845e-10	3.96803e-08	Vipr2
-2.51573	1.49914e-10	4.54899e-08	Me3
-1.96123	1.60745e-10	4.80698e-08	Gprasp2
-1.29819	1.69711e-10	5.00258e-08	Syt4
-1.08051	1.78976e-10	5.20032e-08	Slit2
-1.38155	1.81459e-10	5.20032e-08	Mapk10
-1.62239	1.86889e-10	5.22499e-08	Kndc1
0.469801	1.87384e-10	5.22499e-08	Rb1
-1.72531	2.00156e-10	5.5067e-08	Sphkap
-1.60854	2.03124e-10	5.51481e-08	Rab6b
0.635215	2.09984e-10	5.62704e-08	Fzr1
-0.824526	2.15023e-10	5.64677e-08	Pogk
-1.44078	2.16194e-10	5.64677e-08	mt-Rnr1
-2.05649	2.39158e-10	6.16848e-08	Elavl3
-0.587615	2.49308e-10	6.35089e-08	Ptprm
-1.43136	2.67015e-10	6.71901e-08	Pcdh9
-1.023	2.75902e-10	6.81105e-08	Ndn
-1.45513	2.78153e-10	6.81105e-08	Slc18a3
0.622441	2.80575e-10	6.81105e-08	Btnl6
-1.45553	3.01986e-10	7.24556e-08	Prkg1
-1.18136	3.06784e-10	7.27607e-08	Rab3c
-1.0882	3.38761e-10	7.94318e-08	Scg2
-2.15531	3.53738e-10	8.20115e-08	Gper1
-1.68685	3.6011e-10	8.25612e-08	Chd5
-1.29407	4.01738e-10	9.10931e-08	Amph
-0.463774	4.08284e-10	9.15709e-08	Tmem201
-1.39497	4.6435e-10	1.03026e-07	Sgip1
-0.993723	4.71729e-10	1.0355e-07	Etv1
-1.46626	5.22578e-10	1.13504e-07	Syt1
-1.15345	5.60327e-10	1.19229e-07	Apbb1
-1.50091	5.60492e-10	1.19229e-07	Peg3
-1.20902	5.98437e-10	1.26001e-07	Hpcal4
-1.48383	6.26628e-10	1.30604e-07	Lonrf2
-1.21592	6.61699e-10	1.36535e-07	Kcnd3
-1.39024	6.68655e-10	1.36604e-07	5830444B04Rik
-3.45752	7.90015e-10	1.58632e-07	Gm17322
-1.98105	7.91855e-10	1.58632e-07	Dpyd
-1.22204	8.10758e-10	1.60857e-07	Ahi1
-1.74831	8.59851e-10	1.68973e-07	1700006J14Rik
-2.03623	8.73934e-10	1.7012e-07	Chat
-1.46803	8.83123e-10	1.70302e-07	Dpp6
-1.46592	9.31064e-10	1.77885e-07	Gap43
-1.03151	9.47783e-10	1.79418e-07	Cavin2
-0.972839	9.72375e-10	1.824e-07	Kcnb1
-1.76726	9.93141e-10	1.84617e-07	Fam163a
-2.31039	1.0101e-09	1.86092e-07	Fam184b
-1.2872	1.03936e-09	1.8979e-07	Snap91
-1.41054	1.05243e-09	1.90489e-07	P2rx2
-1.27324	1.10917e-09	1.99014e-07	Pak3
-1.57733	1.13414e-09	1.99407e-07	Rnf112
-1.86176	1.14022e-09	1.99407e-07	Ffar3
-1.21026	1.14035e-09	1.99407e-07	Faim2
-1.37958	1.23325e-09	2.13839e-07	Srcin1
-1.47551	1.24439e-09	2.13973e-07	Klhl33
-1.16287	1.27841e-09	2.18007e-07	Clip3
0.593172	1.29412e-09	2.18877e-07	Slc9a3r1
-1.47431	1.33069e-09	2.23231e-07	Negr1
-1.04078	1.34701e-09	2.24146e-07	Mtcl1
-1.74529	1.41708e-09	2.3392e-07	Rtn1
-1.98318	1.43091e-09	2.34329e-07	Mfap3l
-1.08297	1.54413e-09	2.50879e-07	Ushbp1
-1.35762	1.72035e-09	2.77326e-07	Cib2
-1.0267	1.89211e-09	3.0265e-07	Kank3
-1.84801	2.19957e-09	3.49123e-07	Oxtr
-1.16431	2.28978e-09	3.60666e-07	Kcnn3
-0.745989	2.47098e-09	3.83118e-07	Prnp
-1.06279	2.47738e-09	3.83118e-07	Soga1
-1.48043	2.48802e-09	3.83118e-07	Tub
-1.53583	2.53785e-09	3.87897e-07	Rit2
-2.65262	2.67455e-09	4.05047e-07	Flrt1
-1.5298	2.68932e-09	4.05047e-07	Hoxb5
-1.43987	2.77023e-09	4.1421e-07	Ptpdc1
-1.76523	2.89141e-09	4.29219e-07	Fsd1
-1.64454	2.99063e-09	4.40776e-07	Myrip
-0.911912	3.07007e-09	4.49275e-07	Shank3
-1.39603	3.0951e-09	4.49748e-07	Syn1
-1.91137	3.17103e-09	4.5756e-07	Kcna5
-1.12942	3.24716e-09	4.65291e-07	Peg13
-1.4399	3.75199e-09	5.33921e-07	Plekhb1
-1.02105	3.89444e-09	5.50396e-07	Aoc3
-1.06016	3.94761e-09	5.54116e-07	Cldn1
-1.60156	4.3286e-09	6.03489e-07	A730017C20Rik
-1.20343	4.4785e-09	6.17974e-07	P4htm
0.625676	4.4924e-09	6.17974e-07	Capn5
-1.16709	4.70169e-09	6.42481e-07	Scn3a
-1.99874	4.99849e-09	6.78545e-07	Glrb
-1.94344	5.09517e-09	6.87149e-07	Fras1
-0.998952	5.13686e-09	6.88272e-07	Plpp3
-1.51213	5.22736e-09	6.9588e-07	Cbln2
-1.30627	5.35753e-09	7.08637e-07	Plagl1
-1.04803	5.56283e-09	7.31104e-07	Map1b
-1.17781	5.65071e-09	7.37954e-07	Chn1
-1.62172	5.79522e-09	7.52066e-07	Lrrc4c
-1.75323	5.8995e-09	7.60814e-07	Kcnc1
-1.36719	6.02702e-09	7.72432e-07	Sncg
-1.39666	6.4477e-09	8.21246e-07	Snhg11
-2.49122	6.5178e-09	8.25082e-07	Adra2c
-2.18561	6.56937e-09	8.26286e-07	Adgrb3
-1.13028	6.60741e-09	8.26286e-07	Napb
-1.41803	6.74852e-09	8.38849e-07	Cnr1
-1.15372	6.86168e-09	8.46825e-07	Fxyd6
-2.82616	6.89477e-09	8.46825e-07	-
-1.18242	6.97772e-09	8.51943e-07	Adgrb2
-1.14603	7.4685e-09	9.065e-07	Pcbp3
-1.08794	7.81122e-09	9.42554e-07	Tspan18
-3.71548	8.14919e-09	9.77618e-07	Krt83
-1.47911	8.41399e-09	1.00355e-06	Ap3b2
-1.14801	9.01255e-09	1.06876e-06	Htr3a
-0.623345	9.29241e-09	1.09566e-06	Nid2
-2.68431	9.39636e-09	1.10162e-06	Ano2
-2.31505	9.68326e-09	1.12712e-06	Zbtb16
-1.40767	9.77645e-09	1.12712e-06	Creb5
-1.60288	9.79173e-09	1.12712e-06	Unc79
-1.43932	9.83238e-09	1.12712e-06	Phox2b
-1.07242	1.00249e-08	1.14284e-06	Rhobtb1
-1.42481	1.04133e-08	1.17484e-06	Ppp2r2c
-1.74896	1.0422e-08	1.17484e-06	9330159F19Rik
-1.38512	1.05324e-08	1.17484e-06	Hmcn2
-1.7248	1.05334e-08	1.17484e-06	Ces1d
-0.913494	1.08805e-08	1.20703e-06	Cldn5
-1.26418	1.11462e-08	1.22425e-06	Syngr1
-0.986575	1.11731e-08	1.22425e-06	Prkar1b
1.40002	1.12137e-08	1.22425e-06	Tmem182
-1.26416	1.16778e-08	1.26821e-06	Tmod2
-1.27962	1.22539e-08	1.32381e-06	Pclo
-1.34101	1.25181e-08	1.3453e-06	Vat1l
-0.727657	1.31396e-08	1.40478e-06	AW551984
-1.85867	1.33594e-08	1.42092e-06	Pcdh17
0.526362	1.37844e-08	1.45287e-06	Asah1
-1.30632	1.38006e-08	1.45287e-06	Pamr1
-1.15539	1.41131e-08	1.47822e-06	Epha7
-2.07738	1.42004e-08	1.47986e-06	Itgb8
-1.46299	1.43131e-08	1.4841e-06	Chrna3
-1.27602	1.49527e-08	1.54266e-06	Esr1
-1.17644	1.64116e-08	1.67737e-06	Atp1a2
2.37061	1.64938e-08	1.67737e-06	Gm13415
-1.45945	1.65022e-08	1.67737e-06	6330403K07Rik
-1.91016	1.68449e-08	1.70382e-06	Lor
-1.08653	1.71014e-08	1.72132e-06	Cntn1
-0.88295	1.94762e-08	1.95083e-06	Samd14
-2.50661	1.99602e-08	1.98966e-06	Insrr
-1.17128	2.02741e-08	2.01123e-06	Celf3
-1.29605	2.07623e-08	2.04721e-06	Trabd2b
-1.30971	2.08352e-08	2.04721e-06	Stx1b
-1.66214	2.14553e-08	2.09263e-06	Cpne4
-1.46134	2.15003e-08	2.09263e-06	Phox2a
-1.27895	2.19425e-08	2.11746e-06	Plp1
-1.43311	2.19607e-08	2.11746e-06	D430019H16Rik
-1.42563	2.20702e-08	2.11812e-06	Jph3
-1.49184	2.23014e-08	2.13041e-06	Slc7a14
-1.46322	2.28139e-08	2.16932e-06	Gpm6a
-1.12198	2.40068e-08	2.27227e-06	Ptprn
-1.05044	2.45735e-08	2.3153e-06	Jph4
-0.583293	2.59288e-08	2.43189e-06	Dip2c
-1.39743	2.61819e-08	2.44452e-06	Plxna4
-1.47737	2.69004e-08	2.50028e-06	Mapk8ip2
-1.5292	2.7095e-08	2.50708e-06	Syn2
-1.22338	2.76537e-08	2.54567e-06	Lmtk3
-0.975471	2.77589e-08	2.54567e-06	Sgce
-2.65626	2.83828e-08	2.58272e-06	Gm6049
-1.08488	2.84132e-08	2.58272e-06	Cdk6
-0.913737	2.91765e-08	2.6394e-06	Ccdc92
-0.877839	2.92926e-08	2.6394e-06	Sorbs3
-1.03676	2.99095e-08	2.68327e-06	Rbms3
-1.45124	3.05251e-08	2.72665e-06	Cfap74
-1.0418	3.10921e-08	2.7575e-06	Map6
-1.76277	3.11378e-08	2.7575e-06	Ndst4
-0.969029	3.37022e-08	2.97185e-06	Ncam1
-1.12423	3.39913e-08	2.98458e-06	Slc22a17
-1.44766	3.43435e-08	2.99718e-06	Celf4
0.343153	3.44253e-08	2.99718e-06	Gramd4
-0.983118	3.48245e-08	3.01919e-06	Sst
-1.37206	3.63161e-08	3.13534e-06	Syt15
-1.10805	3.65331e-08	3.14093e-06	Vstm2l
-1.2057	3.67941e-08	3.15025e-06	Npnt
-1.15569	3.84466e-08	3.27813e-06	Mab21l2
-1.0517	3.89185e-08	3.30471e-06	Lrrc3
-1.68873	3.91838e-08	3.3136e-06	Nrxn1
-1.78859	4.00483e-08	3.37289e-06	Ascl2
-0.90489	4.16555e-08	3.49398e-06	Entpd3
-1.58075	4.38857e-08	3.66614e-06	Gfra1
-1.49431	4.46692e-08	3.71655e-06	Atp2b3
-1.55168	4.6787e-08	3.87712e-06	Resp18
-1.43697	4.95495e-08	4.08962e-06	Fzd3
-1.72435	5.05162e-08	4.152e-06	Wipf3
-1.78619	5.07077e-08	4.152e-06	Rbfox3
-1.10393	5.13411e-08	4.18724e-06	Syt11
-4.46204	5.15698e-08	4.18934e-06	Slc30a10
-1.20884	5.28706e-08	4.27817e-06	Neurl1a
-1.54025	5.75185e-08	4.62078e-06	Fxyd7
-0.883807	5.75525e-08	4.62078e-06	Cadm3
-0.974997	5.91325e-08	4.72922e-06	Efnb3
-1.49874	6.04878e-08	4.81894e-06	Klf15
-0.977444	6.21623e-08	4.9333e-06	Tro
-1.22397	6.27784e-08	4.9631e-06	Rgs9
-1.09098	6.40936e-08	5.04774e-06	Fat4
-0.848137	6.47393e-08	5.0792e-06	Slc29a2
-1.93296	6.5263e-08	5.1009e-06	Syt2
-1.43288	6.64516e-08	5.15798e-06	Pou3f3
-1.53646	6.64984e-08	5.15798e-06	Kcnq3
-1.33614	6.67432e-08	5.15798e-06	Add2
-1.81342	6.76417e-08	5.20791e-06	Tbx3os1
-1.98467	6.80374e-08	5.2189e-06	Tmem63c
-1.60791	6.87309e-08	5.25257e-06	Tppp3
0.669619	6.94686e-08	5.28675e-06	Pls1
-1.7855	6.96906e-08	5.28675e-06	Myt1l
-1.81921	7.03689e-08	5.31865e-06	Hsbp1l1
-1.456	7.13023e-08	5.3531e-06	Tlx2
-3.14799	7.15698e-08	5.3531e-06	Pbld1
-0.763973	7.1603e-08	5.3531e-06	Myh10
-1.3578	7.44799e-08	5.54727e-06	Nkx3-2
-1.72506	7.47378e-08	5.54727e-06	Galnt17
-1.01251	7.51057e-08	5.55459e-06	Olfr1372-ps1
-1.50313	7.59539e-08	5.59726e-06	Ncam2
-1.57274	7.92025e-08	5.80352e-06	Epha8
-1.84626	7.95183e-08	5.80352e-06	Ngb
-1.67694	7.95965e-08	5.80352e-06	Vwa5b1
-4.24263	8.02718e-08	5.83214e-06	Gm2061
-0.849365	8.17136e-08	5.91606e-06	Gli2
2.20109	8.45463e-08	6.0693e-06	-
-0.823635	8.4644e-08	6.0693e-06	Rassf8
-1.43873	8.47126e-08	6.0693e-06	Dgkb
0.769645	8.51034e-08	6.07621e-06	Dcbld1
-1.53746	8.72121e-08	6.20529e-06	Olfm2
-1.29529	8.95604e-08	6.35048e-06	Gria4
-2.2406	9.33656e-08	6.59763e-06	Bnc1
-1.88654	9.48039e-08	6.6764e-06	Upk3b
-0.975305	9.578e-08	6.72219e-06	Htra3
-0.791133	9.8278e-08	6.87413e-06	Slc8a1
-0.696037	9.88167e-08	6.88846e-06	Ltbp3
1.00973	1.01408e-07	7.03716e-06	Mov10
-1.96121	1.01632e-07	7.03716e-06	Avpr1a
-0.784969	1.0297e-07	7.10593e-06	Sv2c
-1.48296	1.05311e-07	7.24331e-06	Gm45889
-1.48676	1.06005e-07	7.26683e-06	Ecm2
2.08754	1.0899e-07	7.44669e-06	Gm10522
-0.915538	1.11e-07	7.55897e-06	Camk2a
-1.25847	1.13705e-07	7.7177e-06	2010001A14Rik
-1.40307	1.14256e-07	7.72971e-06	Sox10
-1.07136	1.15131e-07	7.76344e-06	Tmem47
-1.53539	1.18083e-07	7.91783e-06	Fhod3
-0.609924	1.18188e-07	7.91783e-06	Pmm1
-1.69236	1.19306e-07	7.96277e-06	Tmem255a
-1.21366	1.19631e-07	7.96277e-06	Clstn3
-0.930103	1.21927e-07	8.08955e-06	9330182L06Rik
-2.22942	1.25885e-07	8.32534e-06	9530026P05Rik
-0.596754	1.26946e-07	8.35609e-06	Creb3l2
-1.1893	1.27844e-07	8.35609e-06	Fam171b
-0.765222	1.27937e-07	8.35609e-06	C1qtnf2
-1.90763	1.2797e-07	8.35609e-06	Mir124a-1hg
0.506127	1.31117e-07	8.53458e-06	Gnai2
-0.987304	1.33096e-07	8.61707e-06	Adamts9
0.628566	1.33219e-07	8.61707e-06	Cenpl
-1.32881	1.34567e-07	8.67706e-06	Tmem136
-0.886221	1.36543e-07	8.77702e-06	Stox2
-1.47444	1.41981e-07	9.09575e-06	Lamc3
0.546055	1.42383e-07	9.09575e-06	C1galt1c1
-1.00947	1.43284e-07	9.12506e-06	Sema3e
2.38556	1.45808e-07	9.25726e-06	Nccrp1
-2.78868	1.49095e-07	9.43689e-06	Zim1
-1.01397	1.59055e-07	1.00365e-05	Abca5
-1.20071	1.5991e-07	1.00597e-05	Ntrk3
-4.05593	1.61342e-07	1.01116e-05	Ighv1-34
-1.3697	1.61715e-07	1.01116e-05	Zfhx4
-1.06514	1.77224e-07	1.10478e-05	Foxf2
-1.16224	1.86312e-07	1.15794e-05	Rims3
-1.45071	1.90033e-07	1.17651e-05	Col9a2
-0.478172	1.90841e-07	1.17651e-05	Rasal2
-1.55771	1.91011e-07	1.17651e-05	Lrrc4b
-1.75526	1.9311e-07	1.1859e-05	Gm44220
-0.880976	1.9558e-07	1.19751e-05	Akap12
-1.05043	1.99164e-07	1.21585e-05	Zbtb20
-1.07215	2.0975e-07	1.27669e-05	Kif3c
-1.10048	2.12127e-07	1.28736e-05	Qpct
-1.45184	2.13712e-07	1.29317e-05	Tenm4
-0.710166	2.15415e-07	1.29967e-05	Flt1
-1.08234	2.19465e-07	1.32025e-05	Ccm2l
-1.96833	2.21062e-07	1.32599e-05	Btnl9
-1.06597	2.25554e-07	1.34901e-05	Rasl11b
-1.62425	2.28933e-07	1.36526e-05	Dusp26
-0.655312	2.30388e-07	1.36998e-05	Fzd1
-1.36158	2.32335e-07	1.37758e-05	Myom1
-1.24218	2.38025e-07	1.40503e-05	Cacng4
-2.38783	2.38326e-07	1.40503e-05	Cox8b
-1.29569	2.39305e-07	1.40679e-05	Asic2
-0.900609	2.40353e-07	1.40893e-05	Ldb2
-2.0199	2.49036e-07	1.45187e-05	Zkscan7
-2.75444	2.49084e-07	1.45187e-05	Fndc5
-0.656193	2.5899e-07	1.50278e-05	Plxnb1
-1.202	2.59277e-07	1.50278e-05	Klf11
-0.785379	2.64375e-07	1.52804e-05	Pxdn
-1.27243	2.67614e-07	1.54006e-05	Nbl1
-1.48713	2.67946e-07	1.54006e-05	Fam107a
-0.746632	2.69968e-07	1.54737e-05	Pdzd2
0.917943	2.71064e-07	1.54935e-05	Lacc1
-0.901913	2.77502e-07	1.57856e-05	Nbea
-2.39838	2.77706e-07	1.57856e-05	Gjb4
-1.10581	2.81673e-07	1.59671e-05	Pygo1
-0.971675	2.87983e-07	1.62801e-05	Gpc6
-1.39597	2.90435e-07	1.63739e-05	Tmem130
-1.17611	2.93018e-07	1.64745e-05	Arhgef9
-1.2867	2.99348e-07	1.67846e-05	Slit1
-0.885376	3.01916e-07	1.6828e-05	Prkd1
-1.30035	3.02137e-07	1.6828e-05	Cdh2
-0.650988	3.02568e-07	1.6828e-05	Adcy3
-1.18386	3.04537e-07	1.6892e-05	Mapk4
0.375612	3.07709e-07	1.70222e-05	Capn10
-1.18335	3.11244e-07	1.71717e-05	Atl1
-0.985216	3.17989e-07	1.74651e-05	Klhl13
-1.44262	3.18256e-07	1.74651e-05	Grp
0.46392	3.21014e-07	1.75698e-05	Far1
0.640099	3.2386e-07	1.76786e-05	Hyls1
-0.675699	3.25158e-07	1.77027e-05	Tie1
-6.17201	3.28406e-07	1.78324e-05	Cyp2c55
-0.501914	3.35151e-07	1.81118e-05	Snhg17
-1.36224	3.35306e-07	1.81118e-05	Slc17a4
-0.457786	3.45883e-07	1.86344e-05	Tgs1
-0.906264	3.47673e-07	1.8682e-05	4930402H24Rik
-1.13366	3.49021e-07	1.87057e-05	Gpr27
-1.19262	3.50089e-07	1.87144e-05	Sult4a1
-1.31633	3.62587e-07	1.93324e-05	Apc2
0.735351	3.64887e-07	1.93867e-05	Prkacb
-0.95183	3.65486e-07	1.93867e-05	Rgs5
-0.708528	3.67519e-07	1.94446e-05	Tek
-0.876225	3.69942e-07	1.95129e-05	Ptprb
-0.969	3.71403e-07	1.95129e-05	Pdzrn3
1.02032	3.71648e-07	1.95129e-05	Gm7336
-0.513208	3.77243e-07	1.97564e-05	Amotl1
-0.967335	3.84755e-07	2.00988e-05	Tubb4a
-0.909629	3.89478e-07	2.02942e-05	Mamld1
-1.10811	3.95014e-07	2.05003e-05	Ngfr
-1.28609	3.95421e-07	2.05003e-05	Dnm3
-1.53872	3.98877e-07	2.06277e-05	Tmem59l
-0.918591	4.00206e-07	2.06446e-05	Scx
-1.97973	4.0375e-07	2.07274e-05	Nmu
-0.776526	4.0382e-07	2.07274e-05	Dennd2a
-1.77361	4.0763e-07	2.08711e-05	Dpp10
-0.717255	4.1268e-07	2.10773e-05	Pkd2
-1.64931	4.16162e-07	2.12027e-05	Kcnc4
-1.22244	4.19033e-07	2.12964e-05	Mturn
-0.989734	4.33189e-07	2.1961e-05	Nrp2
-1.11899	4.34238e-07	2.1961e-05	Cacna1g
-0.86661	4.45441e-07	2.24724e-05	Jag2
0.433799	4.59095e-07	2.31048e-05	Atp6v0a2
-1.65103	4.67123e-07	2.34516e-05	Fbln7
-1.91417	4.70704e-07	2.3574e-05	Cpm
-2.23391	4.73568e-07	2.366e-05	Gm45869
-1.10074	4.75942e-07	2.37212e-05	Rgs4
-1.10151	4.81093e-07	2.39202e-05	Cend1
-1.71975	4.84049e-07	2.40056e-05	Gsdmc3
-0.747275	4.85137e-07	2.40056e-05	Antxr1
-1.2663	4.86732e-07	2.40269e-05	Slc24a3
-0.982543	4.89346e-07	2.40646e-05	Daam2
-1.7286	4.8983e-07	2.40646e-05	Bmp3
-1.03725	5.01216e-07	2.45655e-05	Ptpn14
-2.22496	5.03228e-07	2.46057e-05	Gsdma
0.354706	5.06088e-07	2.4687e-05	Rfx7
0.419914	5.11142e-07	2.48748e-05	Abcb10
-0.814996	5.25383e-07	2.55077e-05	Dmkn
-1.20707	5.3417e-07	2.58734e-05	Ldhb
-0.837434	5.54246e-07	2.67829e-05	Cdk14
-1.17122	5.6506e-07	2.72417e-05	Fgf13
-0.909048	5.66479e-07	2.72465e-05	Cacna2d1
-0.965461	5.78525e-07	2.77611e-05	3632451O06Rik
0.678178	5.83237e-07	2.79152e-05	Tbc1d1
-1.16916	5.84442e-07	2.79152e-05	Islr2
-1.91234	5.92116e-07	2.82164e-05	Pdk4
1.32688	5.94285e-07	2.82546e-05	-
-0.580078	5.98884e-07	2.84077e-05	Tma16
-1.40421	6.02258e-07	2.844e-05	Prkar2b
-1.39645	6.0232e-07	2.844e-05	Erc2
-0.878337	6.12212e-07	2.8841e-05	Trpc1
-1.45845	6.21175e-07	2.91966e-05	Asphd2
-1.29181	6.2429e-07	2.92616e-05	Ctnnd2
-0.726376	6.25394e-07	2.92616e-05	Evc2
-1.48114	6.34996e-07	2.96437e-05	Wif1
-2.02322	6.39427e-07	2.97752e-05	Kcna1
-1.09247	6.40699e-07	2.97752e-05	Tceal1
-1.14446	6.42334e-07	2.97841e-05	Gdf10
-1.2557	6.4659e-07	2.99142e-05	AV026068
-0.709519	6.53019e-07	3.0144e-05	Grb10
-1.19379	6.67223e-07	3.0731e-05	Nsg2
-0.910953	6.81235e-07	3.13065e-05	Lamb2
-1.47	6.85779e-07	3.14005e-05	Ar
-0.680636	6.86325e-07	3.14005e-05	Fbxo21
-1.02044	6.94666e-07	3.17118e-05	Camta1
-1.18009	7.05128e-07	3.21184e-05	Rgs7bp
-0.610225	7.10023e-07	3.22701e-05	Esam
0.626284	7.14545e-07	3.24042e-05	Sh3bgrl3
0.76851	7.18384e-07	3.25069e-05	Tstd3
-1.2515	7.23354e-07	3.26601e-05	Slc4a4
-0.987373	7.26936e-07	3.27502e-05	Pfn2
0.800193	7.31195e-07	3.28703e-05	2005-09-01
-1.57526	7.44121e-07	3.33787e-05	Mamdc2
-0.827993	7.61606e-07	3.40889e-05	Mycl
-1.77698	7.67067e-07	3.4259e-05	Necab2
-1.76007	7.72307e-07	3.44185e-05	Cyp2w1
-1.08042	7.81252e-07	3.47421e-05	Tshz2
-1.48712	7.82945e-07	3.47425e-05	Cckar
-1.70732	7.99118e-07	3.53841e-05	Smad9
0.618392	8.07736e-07	3.56134e-05	Me2
0.926217	8.09128e-07	3.56134e-05	Noxa1
0.709216	8.09475e-07	3.56134e-05	Erg28
-1.32539	8.1979e-07	3.59905e-05	Fam78b
-4.17092	8.22259e-07	3.60223e-05	9630028B13Rik
-1.17877	8.26907e-07	3.61492e-05	Ptn
-0.987343	8.31585e-07	3.62368e-05	Atp2b4
-0.929478	8.32424e-07	3.62368e-05	Slc7a2
-1.43053	8.39924e-07	3.64477e-05	Slc35f1
-1.65869	8.40801e-07	3.64477e-05	Ntng1
-0.671113	8.55757e-07	3.70182e-05	Megf6
1.22342	8.82317e-07	3.80873e-05	Tfrc
-1.05632	8.95264e-07	3.85655e-05	Kcnt1
-1.67875	9.05667e-07	3.88443e-05	Nalcn
-0.965987	9.07572e-07	3.88443e-05	Ppp1r3c
-0.83231	9.08109e-07	3.88443e-05	Gnai1
-2.48375	9.09266e-07	3.88443e-05	Mycn
0.478536	9.30668e-07	3.96597e-05	Mir22hg
-1.48437	9.32198e-07	3.96597e-05	Syt17
-0.82303	9.492e-07	4.03e-05	Fermt2
-2.30368	9.5189e-07	4.03312e-05	Fat2
-1.60963	9.76961e-07	4.13086e-05	Sptbn2
-2.01625	1.00744e-06	4.25103e-05	Zfp804a
-0.873894	1.01172e-06	4.26037e-05	Mpdz
-2.01836	1.02455e-06	4.30107e-05	Efhd1
-1.19428	1.02555e-06	4.30107e-05	Cped1
-0.959569	1.03101e-06	4.3086e-05	Hand2
-0.561236	1.03152e-06	4.3086e-05	Ttll7
-2.26433	1.04456e-06	4.35422e-05	Nxph4
-0.858201	1.07589e-06	4.47489e-05	Obsl1
0.485974	1.07784e-06	4.47489e-05	C1qtnf6
-0.975996	1.09377e-06	4.53191e-05	Ninl
-0.821533	1.10186e-06	4.55306e-05	Smarcd3
-0.968707	1.10329e-06	4.55306e-05	Sdk2
0.318911	1.12769e-06	4.64447e-05	Zfp687
-1.09003	1.144e-06	4.70224e-05	Cacnb2
-1.35761	1.15298e-06	4.72972e-05	Ak5
-0.688407	1.16789e-06	4.7814e-05	Slc9a3r2
-0.859464	1.18422e-06	4.83005e-05	Cd200
-1.3202	1.18446e-06	4.83005e-05	Kcna6
-0.946532	1.19337e-06	4.85679e-05	Dkk3
0.731007	1.19664e-06	4.86052e-05	Gm14253
-0.960157	1.19928e-06	4.8617e-05	Npr2
-1.33362	1.2236e-06	4.95056e-05	Zcchc18
-0.808625	1.22804e-06	4.95611e-05	Arhgef15
-0.822543	1.23054e-06	4.95611e-05	Zfp420
-1.18829	1.23218e-06	4.95611e-05	Sv2a
-2.52217	1.2395e-06	4.97586e-05	Ctcfl
-0.876416	1.24967e-06	5.00695e-05	Bcam
-1.01884	1.2594e-06	5.03615e-05	Evc
-1.41641	1.27704e-06	5.09678e-05	Brsk2
-1.24606	1.28463e-06	5.10794e-05	Kcnb2
-1.64687	1.28478e-06	5.10794e-05	Prlr
-0.822638	1.29591e-06	5.14227e-05	Eno2
-7.75065	1.33434e-06	5.28461e-05	G6pc2
-1.02656	1.35109e-06	5.34068e-05	Fxyd1
-1.22844	1.36348e-06	5.37935e-05	Piezo2
-0.799169	1.36657e-06	5.38127e-05	Dlc1
0.46301	1.37299e-06	5.39624e-05	Itpr3
-0.964521	1.40162e-06	5.49829e-05	Cbarp
1.39362	1.43079e-06	5.60209e-05	-
-0.689566	1.48873e-06	5.80806e-05	Fbln1
-1.43875	1.48903e-06	5.80806e-05	Syt6
-1.39789	1.49572e-06	5.82314e-05	Kcnj12
-1.29722	1.51568e-06	5.88976e-05	Rasgrf2
-1.27981	1.54539e-06	5.99389e-05	Dpysl5
-1.16515	1.55714e-06	6.02815e-05	Susd5
-1.07447	1.60186e-06	6.18846e-05	Slc25a23
-2.31453	1.60455e-06	6.18846e-05	Pdzd7
-1.76404	1.61349e-06	6.21133e-05	Grm7
-2.21712	1.61985e-06	6.2242e-05	Itih2
-3.47677	1.62879e-06	6.24127e-05	Cyp11a1
-1.01139	1.63034e-06	6.24127e-05	Plekhh2
-1.64826	1.68902e-06	6.45393e-05	Syngr3
-0.938829	1.70791e-06	6.50828e-05	Fgfr2
0.799492	1.70955e-06	6.50828e-05	Smoc2
0.450315	1.71311e-06	6.50984e-05	Abcd1
-1.21594	1.72907e-06	6.5584e-05	Doc2b
-1.32871	1.78625e-06	6.76201e-05	Slc25a27
0.27334	1.78931e-06	6.76201e-05	Plgrkt
-0.890252	1.80187e-06	6.79704e-05	Angpt2
-0.544201	1.81228e-06	6.82381e-05	Flt4
-1.49697	1.8334e-06	6.89078e-05	Paqr6
-1.57598	1.86587e-06	7.00006e-05	Srrm4
0.492361	1.87165e-06	7.00902e-05	Gltp
-2.27283	1.90335e-06	7.11479e-05	Svopl
1.87258	1.91062e-06	7.12151e-05	Khdc1a
-1.81931	1.91205e-06	7.12151e-05	Cytl1
-1.49776	1.9688e-06	7.31969e-05	Plppr5
-0.915192	1.98324e-06	7.36011e-05	Ifi27
-0.738894	1.99115e-06	7.37618e-05	Nlgn2
0.466995	2.00196e-06	7.40294e-05	Ralgps2
-0.914745	2.0327e-06	7.50319e-05	Slc16a7
-1.33618	2.03744e-06	7.50725e-05	Gdap1
-0.702466	2.04876e-06	7.53549e-05	Nkx2-3
-1.18955	2.0552e-06	7.54574e-05	Aatk
-1.61182	2.09935e-06	7.69414e-05	Gria2
-1.25023	2.10688e-06	7.70805e-05	Cacna1e
-0.727459	2.11337e-06	7.71812e-05	Gabarapl1
-0.70381	2.11924e-06	7.72587e-05	Gpx8
-1.44662	2.14661e-06	7.81185e-05	Tchh
-1.16312	2.17427e-06	7.89858e-05	Il15
0.262144	2.20468e-06	7.9814e-05	Flad1
0.820113	2.20803e-06	7.9814e-05	Gm12251
-0.930313	2.20867e-06	7.9814e-05	Hmga2
-1.25099	2.22225e-06	8.01642e-05	Kcnk3
-5.44803	2.25055e-06	8.10433e-05	Cd207
-0.929342	2.27894e-06	8.19229e-05	Tbx3
-0.967399	2.32292e-06	8.33586e-05	Cpxm2
2.80404	2.32822e-06	8.34036e-05	Wisp2
-1.30376	2.34234e-06	8.3764e-05	Gng3
-1.70747	2.35208e-06	8.39668e-05	Fstl5
0.847054	2.36617e-06	8.4324e-05	Gm48583
-1.77312	2.43814e-06	8.66551e-05	Gm16432
0.610621	2.43998e-06	8.66551e-05	Ssx2ip
0.756917	2.44746e-06	8.67713e-05	Tmem253
0.474389	2.47168e-06	8.74795e-05	Mospd2
-1.34623	2.47746e-06	8.75342e-05	Grik4
-0.536561	2.48811e-06	8.77601e-05	Rab11fip3
0.630089	2.50712e-06	8.82797e-05	Serinc2
0.805074	2.52007e-06	8.85816e-05	Zfp385b
-1.41119	2.52428e-06	8.85816e-05	Dzank1
-0.880341	2.53413e-06	8.87762e-05	Kcnq4
-0.575791	2.55616e-06	8.93963e-05	Bmp1
-1.68849	2.63073e-06	9.17447e-05	Kcnh1
-2.62869	2.63478e-06	9.17447e-05	Slc6a12
-1.42334	2.63665e-06	9.17447e-05	Ccdc60
0.583977	2.64666e-06	9.19379e-05	Stk38l
-1.84681	2.66896e-06	9.23995e-05	Pck1
-1.78702	2.67243e-06	9.23995e-05	Ankrd29
0.704144	2.67338e-06	9.23995e-05	Anxa4
0.722586	2.68898e-06	9.27833e-05	Hdhd3
-1.1676	2.70004e-06	9.30094e-05	Cdh3
-0.993758	2.77065e-06	9.52827e-05	Kcnip4
-1.30221	2.80774e-06	9.63653e-05	Tmem8b
-2.64299	2.81449e-06	9.63653e-05	4931440F15Rik
0.526122	2.81755e-06	9.63653e-05	Chek2
-1.07684	2.82081e-06	9.63653e-05	Chga
-1.54536	2.83172e-06	9.65781e-05	Cplx1
0.69003	2.85291e-06	9.71401e-05	Rp2
-0.800774	2.8951e-06	9.84145e-05	Ntn1
-1.21457	2.92161e-06	9.91521e-05	Kcns1
-1.50002	2.94378e-06	9.97404e-05	Scn3b
1.06129	2.96097e-06	0.000100159	Nsdhl
0.859406	2.9775e-06	0.000100553	Hoga1
-2.30908	3.00674e-06	0.000101374	Gpr149
0.590383	3.02829e-06	0.000101929	Sc5d
-1.72064	3.03436e-06	0.000101929	Abtb2
-0.930852	3.04152e-06	0.000101929	Slc8a2
-1.4381	3.04296e-06	0.000101929	Gabrb3
0.375132	3.11503e-06	0.000104174	Nkiras2
-1.44502	3.16613e-06	0.000105712	Slc46a1
-0.855558	3.19102e-06	0.000106371	P2ry1
1.66259	3.20867e-06	0.00010661	Chrna1
-1.23767	3.21097e-06	0.00010661	Slc35d3
1.32831	3.2137e-06	0.00010661	-
-1.63986	3.25922e-06	0.000107947	Sez6l
-1.96353	3.2722e-06	0.000108203	Phactr3
-1.49959	3.29151e-06	0.000108667	Hoxb2
-1.51878	3.34448e-06	0.00011024	Wfikkn2
-1.22231	3.3888e-06	0.000111522	Nrep
-0.96024	3.39926e-06	0.000111689	Dmtn
0.423795	3.41641e-06	0.000112073	Calm3
-0.661143	3.47868e-06	0.000113935	Fam120c
0.414633	3.53683e-06	0.000115553	Btnl5-ps
-2.33306	3.53927e-06	0.000115553	Odf3b
-2.06398	3.63397e-06	0.000118374	Gm47171
-1.66883	3.63716e-06	0.000118374	Gpr22
-0.94235	3.65319e-06	0.000118708	Prex2
-1.46446	3.71607e-06	0.000120389	Elovl4
-1.17982	3.7173e-06	0.000120389	Hnmt
-1.75948	3.72241e-06	0.000120389	Soga3
-0.867052	3.76568e-06	0.000121598	Ndrg4
-1.19715	3.85243e-06	0.000124205	Kcna2
-1.20173	3.93546e-06	0.000126684	Celf6
-1.24643	3.94708e-06	0.00012686	Sparcl1
-1.31253	3.95649e-06	0.000126965	Egflam
-0.949051	4.02768e-06	0.000129048	Tle2
-1.00224	4.05008e-06	0.000129565	Grik5
-0.88005	4.09533e-06	0.000130758	Coro2b
-1.17716	4.10004e-06	0.000130758	Scg3
-1.30601	4.14084e-06	0.000131855	Tm4sf4
-0.846322	4.16557e-06	0.000132438	B230118H07Rik
-1.59748	4.19222e-06	0.00013308	Sox6
-1.12374	4.20745e-06	0.000133359	Pkhd1l1
-1.39609	4.26304e-06	0.000134913	Kazald1
-0.914976	4.2769e-06	0.000135145	Mtss1l
0.277118	4.31527e-06	0.000136068	Trip12
2.2676	4.3193e-06	0.000136068	Gnat1
-0.895523	4.32656e-06	0.000136089	Has3
-1.79172	4.33777e-06	0.000136234	Chrna7
-1.48111	4.357e-06	0.00013663	Ddit4l
0.853638	4.40549e-06	0.000137941	Eno1b
-0.558964	4.4138e-06	0.000137991	Camsap2
-0.735015	4.45577e-06	0.000138931	Arhgap44
1.91005	4.45733e-06	0.000138931	Tgm5
-3.63285	4.49665e-06	0.000139857	Atp13a4
-0.83477	4.50476e-06	0.000139857	Klhdc8b
-0.817509	4.51202e-06	0.000139857	Efr3b
-0.729423	4.51414e-06	0.000139857	Shroom4
-1.38951	4.52306e-06	0.000139923	Nrsn1
-1.10642	4.56054e-06	0.000140776	Npy4r
-3.41105	4.57388e-06	0.000140776	Scnn1g
-0.414413	4.58378e-06	0.000140776	Ehd2
-1.59732	4.58462e-06	0.000140776	Tnr
1.13706	4.58474e-06	0.000140776	Sgol2a
-2.166	4.61887e-06	0.000141613	Hmgcs2
-1.62773	4.65774e-06	0.000142593	Fat3
-2.00046	4.67617e-06	0.000142737	Gm42686
0.76637	4.67628e-06	0.000142737	Car9
-0.915585	4.68579e-06	0.000142816	Efcc1
1.70541	4.7476e-06	0.000144487	Gm5552
-1.01295	4.80579e-06	0.000146042	6430573F11Rik
-0.693286	4.84295e-06	0.000146955	Ret
0.531841	4.85809e-06	0.000147198	H1f0
-1.35228	4.86811e-06	0.000147285	Rgs8
-1.17377	4.90862e-06	0.000148223	Pnmal1
-0.855127	4.91348e-06	0.000148223	Speg
-1.6325	4.93742e-06	0.000148728	Shisa2
0.480679	4.94637e-06	0.00014878	Ccdc125
-2.00579	4.98641e-06	0.000149585	Crabp1
0.677353	4.98763e-06	0.000149585	Clec2h
-1.4813	5.04386e-06	0.000151052	Adra2a
-1.68218	5.15279e-06	0.000154091	Trpm3
0.525935	5.19307e-06	0.000154974	Fam117b
0.572793	5.19736e-06	0.000154974	Tank
1.26359	5.30609e-06	0.000157988	Gm4925
-0.604546	5.34031e-06	0.000158644	Slc16a10
-1.04708	5.34349e-06	0.000158644	Crmp1
-0.714458	5.38026e-06	0.000159506	Arhgef25
0.478958	5.4112e-06	0.000160069	Cept1
0.462382	5.41474e-06	0.000160069	Pik3c2a
-0.673642	5.44503e-06	0.000160734	Bbs2
-0.981091	5.4776e-06	0.000161464	Bmp5
-1.19148	5.51709e-06	0.000162221	Wasf1
0.400568	5.51899e-06	0.000162221	Plin3
-2.18461	5.56538e-06	0.000163352	Sec14l4
1.19561	5.73871e-06	0.0001682	Scd2
0.479305	5.77235e-06	0.000168946	Bcl10
1.25591	5.85573e-06	0.000171143	Gchfr
-1.4485	5.88295e-06	0.000171696	Tmem151a
-0.591158	5.95041e-06	0.000173419	Bex2
-0.831025	6.04085e-06	0.000175807	Cep85l
-1.06782	6.07478e-06	0.000176398	Gnao1
0.454265	6.07825e-06	0.000176398	Nipa2
-2.45705	6.09292e-06	0.000176529	Dleu7
-0.889702	6.0999e-06	0.000176529	0610009L18Rik
-0.807083	6.1088e-06	0.000176539	Axin2
-1.18822	6.12983e-06	0.000176899	Galnt15
-1.026	6.14895e-06	0.000177203	Wscd2
-0.819318	6.22627e-06	0.000178964	Nnat
-0.972363	6.2333e-06	0.000178964	Mmp11
-1.4661	6.23607e-06	0.000178964	Ndst3
-0.829945	6.26484e-06	0.00017954	Spaca6
0.717507	6.28442e-06	0.000179851	Pof1b
-1.15099	6.29456e-06	0.000179892	Scn5a
-1.3265	6.3283e-06	0.000180606	Cntnap2
-0.907486	6.44552e-06	0.000183697	Sv2b
1.10284	6.45514e-06	0.000183718	Kif20a
-0.812135	6.50821e-06	0.00018481	Nhsl2
-1.67426	6.51142e-06	0.00018481	Actl6b
-0.40707	6.55781e-06	0.000185871	Agap3
-0.637201	6.58227e-06	0.000186308	Arhgef17
-0.949112	6.64045e-06	0.000187697	Mrvi1
1.7103	6.66969e-06	0.000188052	Lpo
-1.30077	6.67195e-06	0.000188052	Adrb3
-2.58881	6.68033e-06	0.000188052	Cdh8
-1.027	6.69782e-06	0.000188287	Garnl3
-1.03514	6.71861e-06	0.000188615	Mn1
-1.60606	6.7953e-06	0.000190508	Svop
-0.719373	6.84053e-06	0.000191516	5730409E04Rik
-2.55845	6.85929e-06	0.000191781	Gm43012
-1.08434	6.89886e-06	0.000192627	Zfpm2
-1.03999	6.95381e-06	0.000193898	Wasf3
-1.32333	6.97041e-06	0.000194099	Neu2
-0.826466	6.98238e-06	0.00019417	Kat6b
-1.0419	7.0613e-06	0.000196101	Cxcl14
-0.731741	7.12804e-06	0.000197688	Syne1
-1.1091	7.1466e-06	0.000197937	Nebl
-0.845674	7.23183e-06	0.000199848	Disp2
-1.49726	7.23499e-06	0.000199848	Abca8a
-0.643399	7.27377e-06	0.000200651	Lhpp
0.679164	7.28679e-06	0.000200742	Calm1
-2.48553	7.3249e-06	0.000201523	Slc24a2
-0.927289	7.36065e-06	0.000202237	Cplx2
-1.88028	7.38989e-06	0.00020277	Rnf32
-1.90045	7.41078e-06	0.000203073	Nrsn2
0.576769	7.49149e-06	0.000205013	Arl6ip1
-1.01065	7.51632e-06	0.00020542	Kctd12b
-1.63725	7.5366e-06	0.000205701	Tenm2
-1.31768	7.56273e-06	0.000206142	Slc35e3
-0.718274	7.5914e-06	0.00020665	Cd34
-1.11088	7.6023e-06	0.000206674	Stum
-1.29885	7.6361e-06	0.00020732	Grik1
0.403743	7.66316e-06	0.000207781	Abi1
-0.695777	7.85137e-06	0.000212605	Rerg
-0.925439	7.87029e-06	0.000212838	Dock3
-3.67466	7.90865e-06	0.000213418	Methig1
-0.856301	7.91241e-06	0.000213418	Col16a1
-1.30999	7.93616e-06	0.000213779	Ccdc148
-1.13396	8.04816e-06	0.000216513	Nceh1
-0.820132	8.07699e-06	0.000217006	Svil
-0.969069	8.09893e-06	0.000217313	Ppp1r26
-0.973976	8.11662e-06	0.000217504	Adarb1
-1.7227	8.12773e-06	0.00021752	Sun2
-1.73243	8.16787e-06	0.000218311	Pcdhac2
0.515076	8.18811e-06	0.000218568	Rab19
-1.05289	8.22648e-06	0.000219006	Afap1l2
-0.962117	8.22737e-06	0.000219006	Plekha1
-1.11663	8.24049e-06	0.000219006	Plscr4
0.430261	8.25382e-06	0.000219006	Cep19
-1.30381	8.25758e-06	0.000219006	Tril
0.361525	8.28037e-06	0.000219329	Camk2d
-1.34868	8.29677e-06	0.000219481	Frmpd4
-0.684256	8.32759e-06	0.000220015	Ddr2
-1.69105	8.35515e-06	0.000220339	Armc2
-1.24715	8.36124e-06	0.000220339	Cadps
-1.96296	8.38891e-06	0.000220787	Sstr4
-0.989862	8.4635e-06	0.000222466	Stxbp1
0.645509	8.56751e-06	0.000224914	Spata6
-1.08493	8.59107e-06	0.000225246	Grik3
2.00456	8.64963e-06	0.000226493	Ceacam10
-0.830201	8.7027e-06	0.000227594	Psd
-1.01172	8.7816e-06	0.000229366	Foxred2
-1.12399	8.81341e-06	0.000229874	Crim1
-0.803298	8.82329e-06	0.000229874	Mras
-0.848108	8.92004e-06	0.000232101	Dlg4
-1.80584	8.98928e-06	0.000233442	Hist2h4
-0.681598	8.9971e-06	0.000233442	Pcsk1
-3.84733	9.00675e-06	0.000233442	Grin2b
-1.14634	9.02746e-06	0.000233442	Matn4
0.603191	9.02814e-06	0.000233442	Chic1
-1.05903	9.04877e-06	0.000233683	Chst15
-0.87835	9.11391e-06	0.00023507	Cryab
-1.27455	9.13853e-06	0.00023534	Stac
-1.05952	9.14715e-06	0.00023534	Arl4d
-0.65045	9.19295e-06	0.000235627	Plod2
-1.14059	9.19536e-06	0.000235627	Bnc2
-1.08441	9.19578e-06	0.000235627	Kcns3
-0.919661	9.20601e-06	0.000235627	Nptxr
-1.02495	9.21544e-06	0.000235627	Rab36
-1.97385	9.22965e-06	0.000235699	Tmem35a
-1.29627	9.26149e-06	0.000235963	Tmeff2
-1.07856	9.26288e-06	0.000235963	Tspan33
-0.461549	9.2879e-06	0.000236309	Pgm2l1
-0.834157	9.36197e-06	0.0002379	Hr
0.384491	9.40076e-06	0.000238592	2310035C23Rik
-1.02938	9.49274e-06	0.00024063	D630045J12Rik
-0.844237	9.57143e-06	0.000242327	Ppp1r12b
-1.31061	9.6084e-06	0.000242965	Rarres2
-1.62244	9.64566e-06	0.000243609	Kcnip1
0.270096	9.6895e-06	0.000244417	Impa1
-1.69754	9.70516e-06	0.000244513	Pld5
-1.26809	9.79227e-06	0.000246407	Ctsf
0.733382	9.87584e-06	0.000248091	Itpka
-0.545354	9.88325e-06	0.000248091	Ttl
-0.759797	9.93287e-06	0.000249034	Pcbp4
0.475652	9.9605e-06	0.000249423	Mapk6
-1.45982	1.00248e-05	0.00025073	Otc
-1.56967	1.00621e-05	0.000251357	Aplnr
-1.86072	1.0091e-05	0.000251774	Lrrtm1
-2.01162	1.01246e-05	0.000252307	Fabp7
0.557195	1.01383e-05	0.000252344	Casp7
-1.0194	1.02287e-05	0.000254289	Akap6
0.891665	1.02774e-05	0.00025519	Sectm1a
-1.39763	1.0424e-05	0.000258521	Dlgap3
-0.779065	1.06002e-05	0.000262573	Epdr1
-1.4598	1.06131e-05	0.00026258	Prss23
-0.885207	1.08959e-05	0.000269252	Chrdl1
0.414507	1.09111e-05	0.000269306	1810037I17Rik
0.386287	1.10093e-05	0.000271341	Ap2a1
-1.06948	1.10199e-05	0.000271341	Peg10
-0.980546	1.11173e-05	0.000273414	Zc2hc1c
-2.40772	1.11406e-05	0.000273662	Asic4
-0.944067	1.11971e-05	0.000274721	Slc27a1
-1.76619	1.12951e-05	0.000276796	Npy2r
-1.43611	1.13837e-05	0.000277767	Omg
-0.948541	1.13842e-05	0.000277767	Tacr2
-0.451398	1.13981e-05	0.000277767	Zfp691
0.764129	1.14145e-05	0.000277767	Acsl4
-1.54664	1.14178e-05	0.000277767	Nat8l
-0.827994	1.14178e-05	0.000277767	Fndc4
-0.557121	1.14289e-05	0.000277767	Timp2
-0.491952	1.14847e-05	0.000278794	Gid4
-0.572527	1.15347e-05	0.000279575	Mir5125
-0.60309	1.1544e-05	0.000279575	Tcaf1
-0.72228	1.15796e-05	0.000280109	Dusp8
-3.15727	1.16169e-05	0.000280683	2010005H15Rik
-0.847279	1.16597e-05	0.000281387	Arhgap6
-0.259071	1.18887e-05	0.00028658	Npepl1
-2.0328	1.19072e-05	0.000286691	Ace2
-1.93415	1.21336e-05	0.000291799	Cmtm5
0.706349	1.22006e-05	0.000293071	Grhpr
0.577666	1.22417e-05	0.000293702	Car13
-3.5817	1.22554e-05	0.000293702	5430427M07Rik
-0.903238	1.2316e-05	0.000294813	Ltbp4
0.743019	1.23647e-05	0.000295472	Higd1a
0.310352	1.23722e-05	0.000295472	Tyk2
-0.879227	1.24067e-05	0.000295955	Sez6l2
0.440151	1.24402e-05	0.000296409	Naga
0.538679	1.25122e-05	0.000297781	Katnb1
0.376937	1.25496e-05	0.000298327	Aph1a
-1.28982	1.25957e-05	0.00029908	Hunk
0.597061	1.26868e-05	0.000300699	2610528J11Rik
-0.790858	1.26931e-05	0.000300699	Gucy1a1
0.549541	1.27098e-05	0.000300751	Optn
-0.80397	1.27515e-05	0.000301392	Fgd5
0.577747	1.28522e-05	0.000303423	Heph
-1.78683	1.28781e-05	0.000303688	Fam189a2
-0.72215	1.30135e-05	0.000306531	Igf1r
-0.504652	1.30692e-05	0.000307193	Dstyk
0.784238	1.30714e-05	0.000307193	Sass6
-1.48203	1.31318e-05	0.00030826	Nog
-1.16548	1.31854e-05	0.000309167	Tmem178b
1.11057	1.32657e-05	0.000310453	Cbr3
-1.2194	1.32703e-05	0.000310453	Dlgap1
0.980224	1.33779e-05	0.000312616	Kif15
-1.07034	1.34675e-05	0.000314353	Gng4
-1.79422	1.35872e-05	0.000316789	Fam180a
-0.327739	1.36461e-05	0.000317803	Ahr
-0.933513	1.37062e-05	0.000318844	Srgap3
-1.26697	1.37762e-05	0.000320111	Sprn
0.843401	1.38005e-05	0.000320314	Krt8-ps
1.03132	1.38418e-05	0.000320704	Nusap1
-0.979208	1.38484e-05	0.000320704	Dnal1
0.664952	1.38705e-05	0.000320856	Tmem41b
-0.725821	1.4055e-05	0.000324261	Scarf2
0.551366	1.40614e-05	0.000324261	Pdk1
-1.22945	1.40648e-05	0.000324261	Fam19a5
-0.918641	1.42926e-05	0.000329145	Ppp2r3a
-0.669464	1.43207e-05	0.000329423	Scube1
-0.599885	1.43439e-05	0.000329589	Uggt2
0.770025	1.44867e-05	0.000332501	Lgals12
-1.80722	1.46416e-05	0.000335683	Sez6
-0.589737	1.47454e-05	0.000337688	Dnajb4
0.806014	1.47974e-05	0.000338503	Gm10184
1.12084	1.48766e-05	0.000339937	Pimreg
-0.542002	1.49067e-05	0.000340248	Rab23
-1.14555	1.4936e-05	0.00034054	Nell2
1.53244	1.50504e-05	0.00034277	-
-1.19443	1.51916e-05	0.000345606	Smarca1
-0.682079	1.53578e-05	0.000349	Ptprt
-1.54507	1.54548e-05	0.0003508	Slc6a15
-1.48569	1.5471e-05	0.0003508	Slc17a1
-0.789814	1.55495e-05	0.000352193	Prpf40b
-0.842621	1.56252e-05	0.000353521	Nacad
-1.46862	1.57455e-05	0.000355852	Pcdh10
-0.83833	1.58088e-05	0.000356892	Sugct
-1.11532	1.59917e-05	0.000360627	Enah
-0.840541	1.60431e-05	0.00036139	Thbs3
-1.07521	1.60967e-05	0.000362203	Cdk5r2
0.975522	1.6177e-05	0.000363612	Gas2l3
-0.583009	1.66503e-05	0.000373845	Adgrf5
-1.07187	1.67024e-05	0.000374607	Hoxb7
-0.692853	1.6742e-05	0.000375087	Olfm1
-1.15355	1.68957e-05	0.000378107	Gm45605
-1.26563	1.69135e-05	0.000378107	Mirg
-0.610126	1.69952e-05	0.000379362	Prkab2
-0.650597	1.70064e-05	0.000379362	Cavin1
-1.01407	1.70684e-05	0.000380333	Ccdc92b
0.330271	1.71467e-05	0.000381402	Sra1
-1.4666	1.71533e-05	0.000381402	A930012L18Rik
-1.31484	1.73497e-05	0.000385353	Chrm4
0.632614	1.73976e-05	0.000385841	Actr3
-1.97147	1.7409e-05	0.000385841	Trpm5
0.574895	1.77674e-05	0.000393362	Dclre1b
-1.02106	1.77892e-05	0.000393422	Peli2
0.701385	1.78909e-05	0.000395246	Akr1c14
0.753284	1.80296e-05	0.000397886	Pla2g16
0.748092	1.80945e-05	0.000398822	Tmem238l
-1.11801	1.81107e-05	0.000398822	Acsl6
-0.759149	1.81715e-05	0.000399734	5031434O11Rik
-0.680064	1.82063e-05	0.000400073	Tpd52l1
-0.721746	1.84539e-05	0.000404822	Cdh11
0.667304	1.84616e-05	0.000404822	Tmem120a
-3.22247	1.86255e-05	0.000407981	Gm47719
-1.0716	1.86902e-05	0.000408965	1810041L15Rik
0.376489	1.87997e-05	0.000410926	Msrb1
0.704443	1.90092e-05	0.000414396	Stard4
1.15602	1.90113e-05	0.000414396	Prc1
-1.43023	1.9028e-05	0.000414396	Abca8b
-1.11935	1.90388e-05	0.000414396	Ryr2
-0.686118	1.92211e-05	0.000417923	Zfp503
0.571664	1.93172e-05	0.000419569	Umad1
-1.1954	1.94384e-05	0.000421758	Hist1h4h
-0.67402	1.96384e-05	0.000425649	Zfp697
0.524878	1.96707e-05	0.000425902	Chmp6
-0.651447	1.97589e-05	0.000427364	2700081O15Rik
-0.874058	1.99829e-05	0.000431183	Mylk
2.13002	2.00002e-05	0.000431183	Hist1h1b
-0.814935	2.00147e-05	0.000431183	Pde8a
-0.979879	2.00191e-05	0.000431183	Gal
-2.08105	2.04576e-05	0.000440169	Lrrn1
-1.52805	2.05101e-05	0.00044084	Reg4
-0.808453	2.05983e-05	0.000442273	Ckb
-0.339159	2.06856e-05	0.000443687	Ubald1
-0.672477	2.09592e-05	0.000448992	Pcdhb17
-0.913831	2.09765e-05	0.000448992	Adgrl1
-0.738945	2.10716e-05	0.000449752	Hoxa3
-1.45324	2.10732e-05	0.000449752	Gm48832
-1.18937	2.10884e-05	0.000449752	Galr2
-1.01403	2.10991e-05	0.000449752	Inca1
-0.68755	2.12238e-05	0.000451373	Adgra2
-1.21699	2.12324e-05	0.000451373	Runx1t1
-0.731877	2.12408e-05	0.000451373	Ggnbp1
-0.514396	2.12722e-05	0.000451575	Tmx4
-0.922249	2.16138e-05	0.000458354	Ntn4
0.59078	2.16405e-05	0.00045845	Cyb5b
-0.596515	2.16791e-05	0.000458797	Sh3pxd2a
-2.03217	2.18374e-05	0.000461673	Tmem145
0.510638	2.18934e-05	0.000462383	Chp1
0.441634	2.19856e-05	0.000463855	Gba
-1.81951	2.2266e-05	0.000469292	Serpina9
-0.927851	2.25351e-05	0.000474479	Gpihbp1
0.462642	2.25769e-05	0.000474494	Actr1a
-0.902192	2.25818e-05	0.000474494	Zfp334
-0.28853	2.27262e-05	0.000477042	Zfp451
-1.00124	2.27914e-05	0.000477491	Chd3os
-1.13277	2.27939e-05	0.000477491	Fibin
-0.617985	2.28215e-05	0.000477585	Zfp72
1.146	2.29544e-05	0.000479879	1810008I18Rik
-1.06593	2.2992e-05	0.000480179	Kif7
-1.01009	2.30198e-05	0.000480273	Scrn1
-1.06876	2.31077e-05	0.000481549	Astn1
0.783652	2.31276e-05	0.000481549	Rhod
-0.537193	2.31734e-05	0.000482016	Mapk1ip1
-1.21896	2.32554e-05	0.000483234	Nrn1
0.777746	2.32924e-05	0.000483516	Gm10156
-1.30742	2.33559e-05	0.00048391	Fbxo41
-0.971878	2.33583e-05	0.00048391	Gm830
-0.822998	2.3533e-05	0.00048704	Prickle2
0.222188	2.37244e-05	0.000490511	Lamp1
-2.83717	2.38674e-05	0.000492973	Klk1b4
-1.08401	2.39261e-05	0.00049369	Abcg4
-0.928211	2.40517e-05	0.000495787	Zfp449
0.501185	2.41881e-05	0.000498101	Rab27a
-1.39193	2.4377e-05	0.000501492	Hist3h2ba
0.431885	2.44068e-05	0.000501603	Sri
-1.60798	2.44481e-05	0.000501953	Retnla
-0.589007	2.45558e-05	0.000503662	Nos3
-0.724518	2.46576e-05	0.000505249	Map1a
-1.34291	2.47449e-05	0.000506535	Tph1
1.15118	2.49581e-05	0.000510311	Ckap2l
0.312999	2.5031e-05	0.000510311	Kctd9
-0.98722	2.50322e-05	0.000510311	Sardh
-0.884651	2.50344e-05	0.000510311	Map2
-1.51309	2.50531e-05	0.000510311	Zkscan4
-1.87776	2.54182e-05	0.000517238	S100a7a
-1.74522	2.54765e-05	0.000517783	Lin7a
0.882437	2.55254e-05	0.000517783	Neil3
-0.828403	2.55348e-05	0.000517783	Tgfb1i1
-1.03291	2.55454e-05	0.000517783	Gng7
-0.845717	2.55925e-05	0.000518228	Aqp1
0.436688	2.56186e-05	0.00051825	-
-1.50211	2.56922e-05	0.00051889	Ano4
-0.855067	2.57006e-05	0.00051889	Cacnb1
-0.966268	2.57503e-05	0.000519385	Emcn
1.05204	2.587e-05	0.00052129	Cenpi
-0.802585	2.60624e-05	0.000524656	Syngap1
-1.28086	2.61004e-05	0.000524853	Tmprss5
-0.945038	2.61231e-05	0.000524853	Sox17
-0.918599	2.61745e-05	0.000525375	Ric3
-2.07873	2.62904e-05	0.000527187	Necab1
-1.40745	2.64384e-05	0.000527743	Syt9
-1.03003	2.64519e-05	0.000527743	Lrp3
-0.927323	2.64538e-05	0.000527743	Dixdc1
-1.52252	2.64614e-05	0.000527743	Mnx1
-1.12752	2.64765e-05	0.000527743	Gipc3
0.82521	2.64845e-05	0.000527743	Tax1bp1
-3.38067	2.65206e-05	0.000527743	Gm43923
-1.15488	2.65227e-05	0.000527743	Gipr
-1.09252	2.66667e-05	0.000530097	Ankrd6
-0.686375	2.67136e-05	0.000530518	Arap3
0.652508	2.68104e-05	0.000531928	Bora
0.416631	2.68639e-05	0.000532477	Gbf1
-0.753612	2.6902e-05	0.000532722	B3galnt1
0.538968	2.72773e-05	0.000539635	Reep4
3.36205	2.73145e-05	0.000539854	2310034C09Rik
-1.93978	2.74368e-05	0.000541753	Cdkl1
-1.12346	2.75091e-05	0.00054266	Susd4
-0.677811	2.76614e-05	0.000545143	Flna
-0.865994	2.77429e-05	0.000545368	Gpr161
-1.39464	2.77551e-05	0.000545368	Cacnb4
-0.899623	2.77676e-05	0.000545368	Adamts19
-1.2614	2.77785e-05	0.000545368	Gpr37l1
0.425009	2.79071e-05	0.000547372	Rbl1
-0.798009	2.81621e-05	0.000551849	Cacna1d
-0.62456	2.82562e-05	0.000553168	Cdc42bpa
-0.746848	2.83978e-05	0.000555413	Cpeb1
-0.631743	2.84584e-05	0.000556071	Mlxipl
-1.82305	2.89263e-05	0.000564334	C130021I20Rik
0.57343	2.89557e-05	0.000564334	Vps45
-0.717802	2.89634e-05	0.000564334	Csnk1e
-1.4638	2.91062e-05	0.000566583	Lifr
0.470271	2.91675e-05	0.000567241	BC052040
-1.34405	2.94018e-05	0.000571085	Nyap1
-1.4073	2.94205e-05	0.000571085	Kcnj5
-1.10077	2.96491e-05	0.000574981	Hecw2
-0.888282	2.98084e-05	0.000577339	Phactr1
-0.968525	2.98267e-05	0.000577339	Prss36
0.329365	2.98843e-05	0.000577912	Gipc1
0.846688	3.01971e-05	0.000583123	Fcamr
0.858776	3.02103e-05	0.000583123	Txn1
-1.16543	3.03244e-05	0.00058478	Fbxl16
1.03884	3.04717e-05	0.000587072	Krt20
-0.831879	3.05554e-05	0.000588134	Nkd1
1.10707	3.07649e-05	0.000591615	Kif14
0.373621	3.08583e-05	0.000592858	Gyg
-0.948716	3.096e-05	0.000594259	Fendrr
-1.60683	3.10008e-05	0.00059449	Syt14
-1.05122	3.10659e-05	0.000595164	Rftn2
-0.998435	3.10936e-05	0.000595164	Inha
-0.578677	3.11585e-05	0.000595429	Thsd4
-0.702974	3.11652e-05	0.000595429	Gabbr1
-0.932146	3.12794e-05	0.000597057	Myt1
-1.61003	3.15273e-05	0.000601234	Hepacam
-0.959195	3.16435e-05	0.000602891	Aspn
-1.42833	3.16745e-05	0.000602926	Kcnk2
-0.568473	3.18972e-05	0.000606605	Usp31
-0.903263	3.19742e-05	0.000607511	Scg5
-0.64014	3.27928e-05	0.000622489	Zfp612
1.29465	3.28435e-05	0.00062288	Msmo1
-0.99683	3.29459e-05	0.000624248	Ephx1
-0.936214	3.30134e-05	0.000624953	Mest
-2.8207	3.30607e-05	0.000625275	2610027K06Rik
0.751814	3.32385e-05	0.000628062	Ptgr1
0.443217	3.35052e-05	0.000632523	Cltc
-1.18727	3.37293e-05	0.000635901	Olfml2a
-1.90599	3.37458e-05	0.000635901	Oprl1
0.355865	3.38363e-05	0.000637025	Mtdh
-0.681099	3.39512e-05	0.000638604	Gprc5b
-2.3561	3.40133e-05	0.000639189	Kcnn2
0.563348	3.40512e-05	0.000639256	Vil1
-3.39434	3.40788e-05	0.000639256	A730046J19Rik
-0.681534	3.4292e-05	0.000642672	Fgfr1
-1.63021	3.44519e-05	0.000645082	Gjb5
0.324623	3.47861e-05	0.000650552	Naip5
0.28305	3.48071e-05	0.000650552	Cd82
-0.524495	3.48454e-05	0.000650678	Afap1
-0.699977	3.49159e-05	0.000651405	Crip2
0.258561	3.50538e-05	0.000653387	Ap3b1
-0.58085	3.5197e-05	0.000655254	Dpysl3
1.27218	3.52175e-05	0.000655254	Cdc25c
-0.583792	3.55852e-05	0.000661499	Arid5b
-0.512513	3.57247e-05	0.000663495	Podxl
0.573198	3.57754e-05	0.000663672	Fam110a
0.499496	3.57985e-05	0.000663672	G2e3
-3.55435	3.59265e-05	0.000665446	Best4-ps
-0.973984	3.61204e-05	0.000668437	Frzb
-0.654911	3.62203e-05	0.000669372	Mcam
-1.2198	3.62357e-05	0.000669372	Kif26b
2.43298	3.63742e-05	0.000670856	Vsig1
-0.879882	3.63811e-05	0.000670856	Cul9
-1.05669	3.64901e-05	0.000672265	Chst8
-0.864106	3.67287e-05	0.000676057	Nexn
0.407507	3.68853e-05	0.000678335	Vamp3
-0.50858	3.70227e-05	0.000680255	Mark1
-1.39115	3.74769e-05	0.000687989	Vsig2
0.927748	3.77262e-05	0.00069148	Insl6
0.412159	3.77341e-05	0.00069148	Map2k4
0.58516	3.78622e-05	0.000693211	2210016F16Rik
-0.825699	3.79654e-05	0.000694484	Kif5c
-0.468434	3.80207e-05	0.000694879	Zfp12
-1.13862	3.81292e-05	0.000696247	Ppp1r1a
0.592851	3.84562e-05	0.000701596	Gm6560
-0.829255	3.8512e-05	0.000701994	Gkap1
-1.17913	3.85492e-05	0.000702052	AC157931.1
1.01238	3.91794e-05	0.0007129	Haspin
1.05496	3.93456e-05	0.000714783	Gm5559
-0.544822	3.94272e-05	0.000714783	Tarbp1
-1.32334	3.94376e-05	0.000714783	Tceal5
-1.23479	3.9466e-05	0.000714783	Selenop
0.287663	3.94723e-05	0.000714783	Pnrc2
0.391508	3.95183e-05	0.000714783	Ptcd2
-0.549155	3.95254e-05	0.000714783	Itgb3
-1.05804	3.95638e-05	0.000714851	Dnhd1
-1.40916	3.97501e-05	0.000717588	Colec10
-1.12514	3.98211e-05	0.000718243	Cyp4b1
0.984907	3.99553e-05	0.000720032	Fanci
-0.974236	4.00372e-05	0.000720879	Stard9
-1.12593	4.02078e-05	0.00072332	Slc5a6
0.501506	4.02435e-05	0.000723332	Sys1
-0.840875	4.02927e-05	0.000723586	Myl9
-0.928176	4.05865e-05	0.000728228	Gria3
0.424613	4.08308e-05	0.000731975	Copg2
-1.02116	4.14212e-05	0.000741915	Eda2r
-0.929656	4.18772e-05	0.000749431	Chrnb1
-0.748803	4.19647e-05	0.0007501	Zfp651
-3.27359	4.19873e-05	0.0007501	Gm8909
-0.5451	4.2353e-05	0.000754512	Tns3
-1.03389	4.23808e-05	0.000754512	Nova1
-0.725072	4.23887e-05	0.000754512	Arhgef10
-0.870896	4.24067e-05	0.000754512	Dennd2c
-3.13864	4.24207e-05	0.000754512	Ccdc160
-0.85678	4.24537e-05	0.000754512	Camk2n2
-0.726101	4.2981e-05	0.000763227	Dbn1
-0.655308	4.32136e-05	0.000766697	Gls
-0.654415	4.34585e-05	0.000769816	Tgfbr3
-1.09404	4.3464e-05	0.000769816	Dach1
0.493629	4.38101e-05	0.00077528	Rab15
-1.50719	4.38711e-05	0.000775604	Cngb1
-0.227455	4.39035e-05	0.000775604	Zgpat
-1.33315	4.39874e-05	0.000776421	Col8a2
-1.72741	4.40476e-05	0.000776819	Alk
0.467795	4.41046e-05	0.000777161	Btnl4
0.562237	4.42272e-05	0.000778655	Ano9
-1.49716	4.434e-05	0.000779975	Kcnh6
0.452008	4.46044e-05	0.00078388	Abhd17a
-0.742344	4.46379e-05	0.00078388	Csad
-0.847869	4.47306e-05	0.000784839	Ttc28
-0.862134	4.48059e-05	0.000785492	Sncaip
-1.13835	4.48729e-05	0.000786	Cttnbp2
0.461881	4.50504e-05	0.00078844	Usp38
0.711436	4.52632e-05	0.000791142	Mastl
-1.40095	4.52815e-05	0.000791142	Stmn4
-1.24614	4.53968e-05	0.000792485	Plscr2
-2.32157	4.55346e-05	0.000794218	Gm15612
-0.709484	4.57235e-05	0.000796839	Reln
-0.888231	4.61043e-05	0.000802133	Tspyl4
-1.23777	4.61222e-05	0.000802133	Trpc4
-1.54798	4.61439e-05	0.000802133	Pln
1.07357	4.67725e-05	0.000812377	Slc13a2os
0.421179	4.70243e-05	0.000815945	Srp72
-0.919147	4.7057e-05	0.000815945	Rdh5
-0.817826	4.72163e-05	0.00081802	Dact3
-0.606713	4.74436e-05	0.000821268	Gm37422
-1.12024	4.74915e-05	0.000821407	Il17rb
-0.990964	4.75839e-05	0.000822317	Ackr4
-0.729258	4.77542e-05	0.000824569	Adamtsl1
-1.47554	4.80163e-05	0.000828401	Diras1
-0.810868	4.80809e-05	0.000828824	Cpe
-2.82112	4.83738e-05	0.000833177	Ighv1-22
-1.08354	4.86573e-05	0.000837361	Ppp1r14a
1.79687	4.90914e-05	0.000844048	-
-1.71475	4.91277e-05	0.000844048	Amy1
-1.26986	4.92232e-05	0.000844789	Gm2830
0.278744	4.92527e-05	0.000844789	Shoc2
-0.86812	4.98264e-05	0.000853919	Zfp862-ps
0.4303	4.99834e-05	0.000855899	Rnf141
-1.63879	5.03415e-05	0.000861316	Acss3
0.431537	5.069e-05	0.000866559	Tmem268
-0.571693	5.11876e-05	0.000874343	Wwtr1
0.461516	5.13852e-05	0.000876992	Ttyh3
1.3295	5.14644e-05	0.000877616	Ccnb1
-0.43374	5.18383e-05	0.000882721	Kctd6
0.422318	5.18493e-05	0.000882721	Tmem79
-1.2996	5.20312e-05	0.000884709	4930481A15Rik
-1.52195	5.20518e-05	0.000884709	Abcb1a
-0.599202	5.21671e-05	0.00088594	Prkd3
-0.817185	5.23509e-05	0.000888329	-
1.13152	5.25622e-05	0.000890509	Kif24
-0.531403	5.25657e-05	0.000890509	Vwa1
0.520556	5.26915e-05	0.000891908	1110008P14Rik
-0.539652	5.29301e-05	0.000894583	Rras
-1.30715	5.29518e-05	0.000894583	Cdh19
-1.55609	5.29796e-05	0.000894583	Rcan2
0.276133	5.30957e-05	0.000895812	Ppp1cb
-0.78794	5.33527e-05	0.000899412	Ccdc157
-1.41152	5.34146e-05	0.00089972	Cntn2
-1.11509	5.34719e-05	0.000899951	Hexb
-1.3196	5.35268e-05	0.00090014	Tmem44
-0.83936	5.4025e-05	0.000907779	Itga7
1.10475	5.44843e-05	0.000914752	Mvk
0.297844	5.47534e-05	0.000918522	Snx9
-0.471793	5.48341e-05	0.000919128	Zscan26
-0.813264	5.49214e-05	0.000919837	Acta2
-1.1559	5.49656e-05	0.000919837	Alox5
-1.95644	5.60015e-05	0.000936308	Sh2d7
0.507103	5.60405e-05	0.000936308	Mfsd13a
0.415193	5.64017e-05	0.000940992	Parp4
-1.31273	5.64461e-05	0.000940992	Fibcd1
-0.732748	5.64577e-05	0.000940992	Eml6
-1.01409	5.70379e-05	0.000949814	Gata2
2.09527	5.71083e-05	0.000949814	Gm26880
-1.04658	5.71251e-05	0.000949814	Mapk12
-1.19271	5.73928e-05	0.000953445	Ebf4
-0.602188	5.74664e-05	0.000953445	Zfp521
-1.11006	5.74821e-05	0.000953445	Begain
-0.774552	5.78926e-05	0.000958328	Dync2li1
0.331681	5.79116e-05	0.000958328	Atp6v0d1
-0.451576	5.79158e-05	0.000958328	Pcnx4
0.241038	5.83939e-05	0.000965465	Spata2
0.474805	5.85883e-05	0.000967687	Casp3
-2.73673	5.86221e-05	0.000967687	Gm10499
-1.23927	5.89114e-05	0.000971423	Pcnx2
0.531982	5.89557e-05	0.000971423	Shkbp1
0.255994	5.89897e-05	0.000971423	Cul4b
0.828986	5.91769e-05	0.000973729	Poc1a
-0.754788	5.93964e-05	0.000976562	Eid1
0.346074	5.94985e-05	0.000977462	Ptbp3
0.823171	5.98375e-05	0.000982249	Tldc2
-0.688357	6.00779e-05	0.000985411	Sema3a
-0.580363	6.05971e-05	0.000992933	Kcnma1
0.295523	6.06328e-05	0.000992933	Slc25a11
0.398052	6.08908e-05	0.000996368	Eln
0.615855	6.09841e-05	0.000997104	Ttc7
-0.850907	6.105e-05	0.000997391	Eml5
-0.896926	6.13523e-05	0.00100154	Pnck
0.41357	6.1466e-05	0.0010026	Crybg1
0.323786	6.2009e-05	0.00101066	Tab3
-0.807506	6.21165e-05	0.00101088	Scn7a
-1.07285	6.21208e-05	0.00101088	Igsf10
-0.719271	6.2675e-05	0.0010191	Hlx
-0.413234	6.29508e-05	0.00102238	Frmd6
0.263232	6.29757e-05	0.00102238	Ucp2
-2.29779	6.33951e-05	0.00102838	Hsd17b14
-1.69106	6.42878e-05	0.00104204	Mgl2
0.638242	6.43598e-05	0.0010423	Galnt12
-1.64194	6.44277e-05	0.0010423	Cyp2u1
-0.909071	6.44584e-05	0.0010423	Fnip2
-2.74966	6.45459e-05	0.0010423	Adam32
-1.14645	6.45952e-05	0.0010423	Samd4
-1.06175	6.46785e-05	0.0010423	-
-0.860709	6.46863e-05	0.0010423	Ttbk2
-1.04045	6.47169e-05	0.0010423	Abi3bp
-1.35614	6.47586e-05	0.0010423	Nptx1
1.03059	6.49229e-05	0.0010438	Omp
-1.32064	6.49531e-05	0.0010438	Mmp16
1.20394	6.51359e-05	0.00104593	Gm5873
-0.726534	6.52566e-05	0.00104705	Prickle1
0.692327	6.5396e-05	0.00104847	Sppl2a
0.632165	6.56525e-05	0.00105177	Ugp2
0.255172	6.59308e-05	0.0010554	Snx5
-0.884171	6.60988e-05	0.00105727	Dner
0.413633	6.62086e-05	0.00105821	Ubl5
0.438969	6.66781e-05	0.00106389	Atp6ap2
-0.625896	6.66841e-05	0.00106389	Rab34
-0.8371	6.67186e-05	0.00106389	Ttc8
-0.536506	6.69952e-05	0.00106747	Tspan9
-0.663783	6.70597e-05	0.00106768	Trim44
0.494973	6.71223e-05	0.00106785	Rabl3
0.401174	6.73291e-05	0.00107032	Vps35
-1.52996	6.76441e-05	0.00107449	Caly
0.431731	6.7755e-05	0.00107543	Cstb
0.402797	6.79836e-05	0.00107823	Slc6a9
0.587684	6.81717e-05	0.00108038	Ndufb6
-0.695332	6.82617e-05	0.00108098	St3gal2
1.09186	6.8391e-05	0.00108219	Chrdl2
1.06596	6.85195e-05	0.0010834	Prr11
0.351753	6.86062e-05	0.00108394	Clrn3
0.519186	6.86782e-05	0.00108424	Ap3s1
-1.07462	6.90662e-05	0.00108953	Gm43268
-1.22352	6.91929e-05	0.0010907	Ina
-0.979443	6.93839e-05	0.00109288	Anks6
-1.48657	6.94962e-05	0.00109381	Muc16
1.12004	6.95761e-05	0.00109415	Ska3
0.439504	6.97166e-05	0.00109415	Pklr
-1.6775	6.97298e-05	0.00109415	Sult1a1
-1.12497	6.9772e-05	0.00109415	Clca1
-0.902496	6.9783e-05	0.00109415	Fam131a
1.27612	6.98552e-05	0.00109445	Gm13502
-0.996396	7.11889e-05	0.00111389	Filip1
-1.5948	7.12039e-05	0.00111389	Ces2b
0.654401	7.17579e-05	0.00112171	Arfip1
-1.16183	7.20595e-05	0.00112557	Rprm
0.275256	7.26349e-05	0.0011337	Tmem19
1.00594	7.28742e-05	0.00113657	Incenp
0.529333	7.3428e-05	0.00114435	Eif2ak2
-0.659393	7.47914e-05	0.00116471	B630019K06Rik
0.359262	7.51121e-05	0.00116883	Hdac3
-1.04007	7.52753e-05	0.00117048	Hrg
-0.831911	7.54579e-05	0.00117244	1110051M20Rik
-1.18035	7.55612e-05	0.00117316	Fam184a
-1.44243	7.57536e-05	0.00117481	Atcayos
-1.3068	7.58105e-05	0.00117481	Gm8979
-0.409017	7.58383e-05	0.00117481	Zscan12
0.870544	7.59216e-05	0.00117522	Aldh1l2
-0.420648	7.59948e-05	0.00117547	Ulk2
-0.722232	7.64944e-05	0.00118231	Hoxaas3
-1.26676	7.68094e-05	0.00118629	Hspa1b
0.363202	7.70452e-05	0.00118904	Hps5
-1.24285	7.71512e-05	0.00118979	Zfp647
0.452892	7.73776e-05	0.00119183	Qrsl1
-0.952462	7.74253e-05	0.00119183	Pbld2
-0.782393	7.74568e-05	0.00119183	Aebp1
-0.293491	7.77916e-05	0.0011954	Mprip
0.494691	7.78045e-05	0.0011954	Dpy30
0.303958	7.78738e-05	0.00119557	Tmco3
-1.70928	7.83326e-05	0.00120172	Gm37711
-0.711016	7.87514e-05	0.00120725	Mypop
0.785839	7.99523e-05	0.00122475	Cks2
-1.21932	8.01003e-05	0.0012261	Car11
-0.822604	8.03382e-05	0.0012286	Zbtb4
0.544432	8.03825e-05	0.0012286	Cenpj
-1.55706	8.14602e-05	0.00124415	Eci3
0.598127	8.21174e-05	0.00125326	Pgam1
-1.18967	8.25483e-05	0.00125891	D130020L05Rik
0.481039	8.29183e-05	0.00126362	1700066M21Rik
-0.619141	8.29852e-05	0.0012637	Jam2
-1.19583	8.30636e-05	0.00126382	Acvr1c
-0.992775	8.31153e-05	0.00126382	Hoxb4
-0.870652	8.32288e-05	0.00126398	Ggt7
1.34257	8.32486e-05	0.00126398	Hmgcs1
1.09581	8.37017e-05	0.00126993	Kif18b
-0.786873	8.39502e-05	0.00127276	Eid2
-1.03094	8.4218e-05	0.00127511	Astn2
0.439228	8.43377e-05	0.00127511	Dbr1
-1.15219	8.43487e-05	0.00127511	Zfp811
0.344757	8.43525e-05	0.00127511	Yme1l1
-1.24716	8.49674e-05	0.00128273	Rspo1
2.9009	8.49807e-05	0.00128273	Krtap13
0.272074	8.506e-05	0.00128298	Ints9
-0.906725	8.51214e-05	0.00128298	Stra6l
0.42178	8.52186e-05	0.0012835	Tjp3
-0.783964	8.53496e-05	0.00128454	Cox7a1
-0.982281	8.56098e-05	0.00128752	Mal
-0.841239	8.57244e-05	0.00128752	Gfra4
0.258206	8.57347e-05	0.00128752	Ireb2
-1.00133	8.59176e-05	0.00128933	Ppp2r2b
0.779661	8.6261e-05	0.00129307	Cdc25b
0.532277	8.63198e-05	0.00129307	Aldh3b1
-0.535562	8.63552e-05	0.00129307	Prkce
-1.14652	8.64978e-05	0.00129427	Glp2r
-0.321708	8.70032e-05	0.00129983	Ficd
-0.736565	8.70141e-05	0.00129983	Gli3
-0.994033	8.70582e-05	0.00129983	Mill2
-0.511441	8.74841e-05	0.0013045	Rcn3
-0.98377	8.75416e-05	0.0013045	Slc38a11
-1.17536	8.7599e-05	0.0013045	Ogdhl
-0.877205	8.76239e-05	0.0013045	Zfp14
-0.580005	8.76876e-05	0.0013045	Smarca2
1.06723	8.78137e-05	0.00130481	Bfsp1
-0.292706	8.78345e-05	0.00130481	Rabac1
-0.840364	8.79123e-05	0.00130502	Rdh16f2
-1.04235	8.84868e-05	0.00131261	Tmem100
1.0254	8.89675e-05	0.00131879	Cdca2
-0.440288	8.90831e-05	0.00131956	Kif3a
-1.6753	8.924e-05	0.00132026	St8sia3
-0.936181	8.92584e-05	0.00132026	Fam212b
-0.525364	8.93448e-05	0.00132059	2900005J15Rik
-1.64789	8.95715e-05	0.00132299	Tmem74
0.597873	8.96389e-05	0.00132304	Ap3s1-ps1
-0.875396	8.97388e-05	0.00132357	Syt5
0.752507	8.98329e-05	0.00132401	Eno1
-1.07788	8.99703e-05	0.00132434	Gm45844
-0.678041	9.00329e-05	0.00132434	Epas1
-0.949704	9.00477e-05	0.00132434	Prrg3
-0.887877	9.04168e-05	0.00132882	Meis1
0.986842	9.05789e-05	0.00133025	Oip5
-0.973373	9.0827e-05	0.00133295	Pnmal2
0.543582	9.15613e-05	0.00134277	Cep192
-1.18132	9.18388e-05	0.00134588	Ogn
-0.881278	9.21432e-05	0.00134851	Fam26e
-0.867753	9.21486e-05	0.00134851	Myh11
-0.71005	9.22293e-05	0.00134873	Fam198b
-2.03793	9.27468e-05	0.00135534	Plppr4
-0.614251	9.28139e-05	0.00135536	1810014B01Rik
-1.4797	9.29281e-05	0.00135607	Dcx
0.397762	9.31873e-05	0.00135889	Apmap
-0.667439	9.34052e-05	0.0013611	Fzd4
-0.534717	9.34921e-05	0.00136141	2700097O09Rik
0.353967	9.38409e-05	0.00136552	Aldoa
0.361244	9.47398e-05	0.00137763	Tbc1d10b
-0.858246	9.48938e-05	0.0013789	mt-Tc
0.986376	9.52156e-05	0.0013826	Kifc1
-1.1107	9.54245e-05	0.00138466	Gm37121
0.870006	9.62318e-05	0.0013954	Slc39a4
1.48658	9.68599e-05	0.00140352	Grhl3
-1.66731	9.70538e-05	0.00140534	-
-1.19749	9.72176e-05	0.00140672	Hoxc4
0.340668	9.7358e-05	0.00140777	Dnajc13
-1.58861	9.79033e-05	0.00141466	4930511M06Rik
-0.960613	9.80645e-05	0.001416	Wfdc1
-0.971068	9.82882e-05	0.0014175	Pcdh12
0.553172	9.83057e-05	0.0014175	Lin54
-1.04278	9.86805e-05	0.0014212	Syndig1
0.68593	9.87001e-05	0.0014212	Ppp1ca
-0.600831	9.88166e-05	0.00142188	Dmwd
1.53141	9.96209e-05	0.00143246	Gm3571
-0.819899	9.9913e-05	0.00143566	Tmem38a
0.658744	0.000100054	0.00143669	Smpd3
-0.970539	0.000100342	0.00143932	Chrm2
-1.0361	0.000100377	0.00143932	A430110L20Rik
0.605329	0.000100512	0.0014398	Mad2l2
0.439954	0.000100619	0.0014398	Rab5c
-0.850742	0.000100647	0.0014398	Dmxl2
-0.812511	0.00010069	0.0014398	Rsph9
-1.27426	0.000101062	0.00144412	Hspa1a
-1.78443	0.000101262	0.00144476	Slc26a7
-1.49403	0.000101328	0.00144476	Frrs1l
-0.698895	0.000101351	0.00144476	Pdzd4
0.670222	0.000101387	0.00144476	Cnp
-0.803758	0.000101511	0.00144554	Pde7b
1.0822	0.000101732	0.00144768	Troap
-0.862192	0.000102085	0.0014517	Agtr1a
0.424137	0.000102345	0.0014534	Plk1
-2.22584	0.000102345	0.0014534	Arxes1
0.846521	0.000103259	0.00146537	Ms4a12
-0.456623	0.00010375	0.00147034	Paics
0.570644	0.000103752	0.00147034	Tm9sf2
-0.531428	0.000104096	0.0014742	Creg1
0.545418	0.000104389	0.0014767	2009-09-01
0.548773	0.000104415	0.0014767	Cdh17
0.521369	0.000105026	0.00148432	Tspan13
0.778826	0.000105504	0.00149005	Slc39a11
0.283184	0.000105682	0.00149155	Dlg3
-0.666062	0.000105814	0.00149239	Pcsk6
0.407168	0.000105964	0.00149348	Acot8
0.837894	0.000106522	0.00150033	Wdr62
-1.91245	0.000106666	0.00150133	Il22ra2
0.44204	0.000106764	0.00150168	Clcn3
-0.637097	0.000106916	0.00150279	Hoxa5
-0.749738	0.000107343	0.00150778	Eml1
-0.642471	0.00010749	0.00150881	Armcx1
-1.12648	0.000107708	0.00151084	Oplah
1.24845	0.000107861	0.00151196	-
1.00532	0.000107941	0.00151205	Pmvk
-0.734693	0.00010809	0.00151306	Kcnh2
-1.06625	0.000108223	0.00151306	Tceal3
0.38937	0.000108233	0.00151306	Cyb5r4
0.401909	0.00010843	0.00151478	Emc2
-1.53159	0.000109081	0.00152286	Gdf15
-1.72402	0.000109514	0.00152787	-
0.622333	0.000109715	0.00152963	Brwd3
-0.680013	0.000109821	0.00153007	Tspyl2
0.658272	0.000109954	0.0015309	Hebp2
1.58471	0.000110197	0.00153325	Defb45
-1.73037	0.000110663	0.00153869	Oaz3
-0.838367	0.000111007	0.00154152	Dnm3os
-0.903882	0.000111015	0.00154152	Sptb
-0.910001	0.000111179	0.00154275	Cd36
-1.25644	0.000111921	0.001552	Gm16984
-1.39262	0.000112339	0.00155675	Fam19a1
0.432957	0.0001129	0.00156347	Rad21
0.55334	0.000113072	0.00156481	Gla
-3.16979	0.000113177	0.00156522	Gm47718
1.15566	0.000113517	0.00156886	Ccnf
-1.29177	0.000114294	0.00157854	Tagln3
0.473752	0.000114586	0.0015808	Lpcat3
0.865098	0.000114626	0.0015808	Espl1
1.02921	0.000114687	0.0015808	Gm3776
0.762708	0.000115134	0.0015859	Tpi1
-1.13801	0.000116113	0.00159747	Fgfr3
-0.908677	0.000116139	0.00159747	Plcl1
-1.2464	0.000116206	0.00159747	Ccdc187
-1.90409	0.000116473	0.00160007	AC117245.1
-0.688644	0.000116823	0.00160284	Pth1r
0.44956	0.000116832	0.00160284	Ccz1
-0.730244	0.000116908	0.00160284	Zdhhc1
0.758814	0.000116998	0.00160301	Pdk3
0.722511	0.000117161	0.00160418	Fam83c
0.755954	0.000117832	0.00161156	Pdss1
0.433678	0.000117856	0.00161156	Galns
-1.33582	0.000118013	0.00161264	Klhl32
-0.513657	0.000118237	0.00161463	Slc36a4
-1.19245	0.000118758	0.00161961	Sspo
0.935278	0.000118759	0.00161961	Hsd17b7
1.11303	0.000118896	0.00162041	Aacs
0.559712	0.000119132	0.00162255	Myef2
0.755135	0.000119295	0.0016237	Aspm
0.209251	0.000119451	0.00162475	Mlf2
1.22695	0.0001197	0.00162707	Rbm24
0.434025	0.000119927	0.00162907	Hdac1
0.379716	0.000120386	0.00163423	Atp6v1a
0.276716	0.000120621	0.00163553	Zdhhc20
-1.18622	0.000120639	0.00163553	Gm1673
-2.01142	0.000120844	0.00163723	-
0.27175	0.000121068	0.00163918	Tlr1
0.258064	0.00012126	0.0016407	Golga2
-0.961731	0.000121394	0.00164076	Hand1
-1.17704	0.000121423	0.00164076	-
1.00804	0.000121585	0.00164187	Parpbp
0.330528	0.000121795	0.00164363	Pigs
-1.69769	0.000122532	0.0016525	Nkain2
-0.45194	0.000122873	0.00165449	Gng11
-0.845418	0.000122874	0.00165449	Adcy5
-1.29429	0.00012292	0.00165449	Fcrls
0.385021	0.00012333	0.00165892	H3f3b
-1.30541	0.000123445	0.00165939	Srrm3
0.735279	0.000123913	0.0016646	Mknk2
-0.601004	0.000124067	0.00166558	Gpsm1
0.341395	0.000124344	0.00166821	Arap1
-0.818119	0.000124528	0.0016696	mt-Tn
-0.749291	0.000125061	0.00167566	Mxra8
-0.275353	0.000125325	0.00167811	Snapc4
-0.995009	0.000126139	0.00168791	Sfxn3
0.355302	0.000127054	0.00169905	Stx7
-1.09217	0.000127353	0.00170195	Noct
-0.640853	0.000127565	0.00170232	Msrb3
-0.88093	0.000127596	0.00170232	Tbc1d16
0.437294	0.000127628	0.00170232	Atp2a3
-1.57114	0.000127784	0.00170329	Gm45457
0.551496	0.000128205	0.00170781	Slc35f6
0.606949	0.000128853	0.00171532	Rnf26
0.519311	0.000128967	0.00171574	Esrp1
0.706102	0.00012913	0.00171679	Notch4
-2.92096	0.000129583	0.0017217	Gp2
0.328092	0.000130891	0.00173797	Snap29
0.553475	0.000131734	0.00174738	Taldo1
-0.87117	0.000131769	0.00174738	Scn2b
0.699839	0.000132232	0.0017524	Syk
0.289385	0.000132541	0.00175536	Heatr5b
0.325091	0.000132778	0.00175737	Chfr
-1.66306	0.000133747	0.00176906	Btnl1
0.849657	0.000134338	0.00177574	Apaf1
-0.915725	0.000134448	0.00177606	Plxnb3
-0.853759	0.000134534	0.00177606	Micu3
-0.4214	0.000134771	0.00177805	Ddit3
-1.005	0.000134954	0.00177932	Olfml1
-0.927761	0.000135205	0.0017815	Socs2
-1.34786	0.000135398	0.0017829	Gm33167
-1.13282	0.00013597	0.0017883	Abcb4
-0.543063	0.000135982	0.0017883	Dock9
-2.01397	0.000136186	0.00178896	D630011A20Rik
0.819776	0.000136205	0.00178896	Fads1
0.53525	0.000136808	0.00179574	Pdcd10
-1.93342	0.000137018	0.00179735	Luzp2
-0.811132	0.000137223	0.0017989	Mmd
-0.587023	0.000137429	0.00180044	Eid2b
-2.46818	0.000137516	0.00180044	Fn3k
-0.849666	0.000139757	0.00182863	Gde1
-2.23527	0.000139892	0.00182924	H2-Bl
-0.485107	0.000140246	0.0018327	Large1
0.327921	0.000142059	0.00185522	Uba3
-1.25165	0.000142383	0.00185827	Gabrd
-0.725525	0.00014278	0.00186227	Adam22
0.693962	0.000142893	0.00186258	Acot7
1.21943	0.000143858	0.0018735	Pif1
-0.916981	0.000143913	0.0018735	Plin4
-2.74014	0.000144463	0.00187948	Trgv2
-1.08935	0.000145013	0.00188544	Letm2
1.14473	0.000146029	0.00189745	Foxm1
-2.04583	0.000146312	0.00189994	Cntn5
0.459319	0.000146554	0.00190107	Pkm
-0.862974	0.000146631	0.00190107	Reep2
0.966329	0.000146675	0.00190107	Kif23
0.814547	0.000147287	0.00190688	Kpna2
-1.75945	0.000147309	0.00190688	Lrrn4
-0.850526	0.000148125	0.00191624	Hdgfl3
1.04208	0.000148338	0.00191696	9130227L01Rik
-1.74324	0.000148405	0.00191696	Unc13c
-0.49093	0.000148459	0.00191696	Lix1l
-0.735551	0.000148617	0.00191781	Phf24
0.491505	0.000148829	0.00191933	Tmem263
0.453874	0.000148981	0.0019201	Cdc27
-1.2503	0.000149231	0.00192212	Tmem132c
0.314456	0.000149596	0.00192406	Fopnl
0.488531	0.000149604	0.00192406	Cdc5l
0.501627	0.000149661	0.00192406	Lrrc20
-1.60154	0.000150309	0.00193118	Gm17396
0.350154	0.000150793	0.00193619	Numb
-0.650402	0.000150922	0.00193644	Mustn1
0.50215	0.000151	0.00193644	Micu1
0.521246	0.000151377	0.00193958	Dars2
1.04147	0.000151433	0.00193958	Pgk1
-1.55574	0.000151699	0.00194178	Slc26a4
-0.692163	0.000151902	0.00194318	Itpr1
-0.906654	0.000152563	0.00194982	Angptl2
0.713304	0.00015261	0.00194982	Apobec1
1.01276	0.000153046	0.00195418	Kif22
0.287425	0.000153899	0.00196385	Glce
0.483437	0.000154117	0.00196542	Itpk1
-1.62081	0.000154378	0.00196705	Clvs1
-0.572246	0.000154436	0.00196705	Unkl
-1.41617	0.000155231	0.00197596	-
-1.13934	0.000155526	0.0019782	Cela1
-2.10469	0.00015574	0.0019782	Lvrn
0.46808	0.000155781	0.0019782	Rps6ka1
-0.961863	0.00015579	0.0019782	Rnf207
-0.466546	0.000156092	0.00198034	Bicd2
-0.824149	0.000156242	0.00198034	Smtn
0.516162	0.000156247	0.00198034	Vamp7
-0.688503	0.000156984	0.00198791	Abcc9
0.544706	0.000157037	0.00198791	Mad2l1bp
0.85035	0.000157185	0.00198799	Efcab11
-0.788807	0.000157236	0.00198799	Rassf10
-1.49084	0.000157493	0.00199002	Tmod1
0.187779	0.000157644	0.00199071	Ap3d1
0.267407	0.000158869	0.00200326	Slc9a1
0.321319	0.000158903	0.00200326	H3f3a
0.490752	0.000158929	0.00200326	Suz12
-0.873597	0.000160069	0.00201532	Sned1
-0.62194	0.000160081	0.00201532	Meis2
0.535316	0.00016027	0.00201604	Slc22a18
-0.64856	0.000160334	0.00201604	Oat
-0.91658	0.000160452	0.0020163	Tpbgl
-1.11874	0.000160628	0.00201729	Heyl
-2.27714	0.000161397	0.00202571	Wnt8b
-0.973438	0.000161877	0.0020305	Rusc2
1.18399	0.00016236	0.00203471	Slc13a2
-0.376801	0.00016241	0.00203471	Col15a1
0.314879	0.000163007	0.00203972	Vasp
-0.778734	0.000163008	0.00203972	Zdhhc14
-0.952893	0.000163501	0.00204466	Kcnab1
-1.40394	0.000163706	0.00204597	Nhs
-1.07814	0.000164303	0.0020522	Grk4
-1.19821	0.000164501	0.00205342	Gm30122
-0.741304	0.000164859	0.00205546	Smad7
0.202871	0.000164863	0.00205546	Slc38a10
-0.791698	0.000165589	0.00206327	Aox1
1.09996	0.00016687	0.00207796	Hmmr
0.911783	0.000167758	0.00208777	Epsti1
1.25242	0.00016795	0.00208841	Ube2c
-0.870833	0.00016811	0.00208841	8430422M14Rik
0.526503	0.000168113	0.00208841	Lsm12
-0.764671	0.000168527	0.00209229	Nefm
-1.01553	0.000168861	0.0020942	Crtac1
-0.552265	0.000168884	0.0020942	AC137842.1
-0.930763	0.000169102	0.00209565	Gdnf
-1.08577	0.000169807	0.00210312	Tmod4
0.477548	0.000170279	0.00210748	Slc25a5
0.38763	0.000170363	0.00210748	Nqo2
-1.13638	0.000170808	0.00211172	Clec3b
-0.841678	0.000171001	0.00211255	Gfap
-1.91866	0.00017108	0.00211255	Phyhipl
-1.63656	0.000171553	0.00211712	8430408G22Rik
0.660331	0.000172443	0.00212683	Ap1s1
-1.12521	0.000172827	0.0021303	Zfp30
0.482562	0.00017296	0.00213066	Pafah2
-1.73574	0.00017343	0.00213446	Gm33370
-0.610205	0.000173475	0.00213446	Dnm1
-0.83368	0.000174523	0.00214607	Gnaz
0.961887	0.00017471	0.00214613	Muc4
-1.09269	0.000174736	0.00214613	Gm4876
-1.02808	0.000175598	0.00215544	Morn4
-2.63097	0.000176024	0.00215938	Pantr1
-0.8204	0.000176156	0.00215971	Atg10
-0.575549	0.000176299	0.00215986	Zfp661
0.297823	0.000176416	0.00215986	Polr3c
0.575366	0.000176482	0.00215986	Gnai3
1.15663	0.000178167	0.0021792	Aurka
-0.950845	0.000178347	0.0021801	-
0.66053	0.000178976	0.00218521	Psmb7
0.61222	0.000179141	0.00218521	Alg14
-0.567632	0.000179173	0.00218521	Arl3
1.06464	0.000179188	0.00218521	Kif2c
-1.20285	0.000179923	0.00219095	Tmem267
1.72069	0.000179977	0.00219095	Btn1a1
-0.867175	0.000180027	0.00219095	Cdh13
-1.33463	0.000180084	0.00219095	Ksr2
1.32228	0.000180835	0.00219879	Neurl3
1.66281	0.000181637	0.00220724	Clca4a
1.0499	0.000181916	0.00220933	Racgap1
-0.837408	0.000182485	0.00221494	Sntg2
-1.65536	0.000182655	0.00221569	Scnn1b
0.405407	0.000182978	0.0022164	Zdhhc7
-0.469957	0.00018305	0.0022164	Cul7
-1.44401	0.000183056	0.0022164	Lrrtm2
-0.837452	0.000183155	0.0022164	Islr
-0.747685	0.000183304	0.0022164	Zfp383
-1.04275	0.000183357	0.0022164	Rhebl1
-0.663783	0.000184649	0.00223071	Plxna3
0.667816	0.000184809	0.00223134	Mpp3
-0.670901	0.000185487	0.00223821	Fam110b
-1.03436	0.000186217	0.00224571	Zfp536
0.540631	0.00018653	0.00224817	Usp43
0.512248	0.000186758	0.0022496	Pycard
-1.21532	0.00018701	0.00225133	Cartpt
0.515317	0.000187325	0.0022538	Ndufs4
1.41709	0.000187753	0.00225763	H2-Q10
-0.623853	0.000187986	0.00225912	Ttc7b
-0.698254	0.0001882	0.00226037	Rgcc
0.658474	0.000188377	0.00226118	Plch1
-0.964891	0.00018856	0.00226206	Tcf21
-0.217272	0.000189019	0.00226625	Usp19
0.390089	0.000189174	0.00226679	Ticam1
-0.511541	0.000189447	0.00226874	Zswim9
0.605371	0.000189674	0.00227015	Pdzd11
-0.482797	0.000190147	0.0022737	Thbd
-0.924554	0.000190191	0.0022737	Greb1l
1.14289	0.000191825	0.00229122	Spink4
-0.606433	0.000191879	0.00229122	Slc4a3
0.742911	0.000192898	0.00230131	Cystm1
-1.42122	0.000192947	0.00230131	Gm16576
1.32858	0.000193271	0.00230384	Mvd
4.37348	0.000193457	0.00230473	Gm5152
0.430106	0.000193683	0.00230609	Srebf2
0.405408	0.000194065	0.00230861	Slc35b2
-1.04807	0.000194377	0.00230861	E530011L22Rik
-1.61824	0.000194392	0.00230861	Slc45a1
0.594042	0.000194451	0.00230861	Tmem189
0.463561	0.000194454	0.00230861	Pus10
1.0406	0.000194878	0.00231231	Dlgap5
0.441872	0.000195211	0.00231478	Ostf1
-1.13265	0.00019531	0.00231478	Rgs7
-1.05286	0.000195685	0.00231528	Lrrc75b
-1.51269	0.00019576	0.00231528	Asphd1
0.323719	0.000195761	0.00231528	Sec23a
0.558827	0.000195802	0.00231528	Ldha
-0.351957	0.000195987	0.00231615	Rbbp9
0.53958	0.000196652	0.00232268	Ap3m1
0.653567	0.00019723	0.00232818	Tnfsf13
-0.683085	0.000197389	0.00232872	Zkscan7
0.822266	0.000197574	0.00232957	Sidt1
-0.814901	0.000198412	0.0023376	H2afy2
-4.07954	0.000198482	0.0023376	Alox12e
-0.543692	0.000198618	0.00233787	Dapk1
-0.771989	0.000199392	0.00234565	Sall2
0.391105	0.00019965	0.00234734	Sap18b
-0.621077	0.000200333	0.00235402	Gm13889
0.586245	0.000200493	0.00235457	Pak1
1.18891	0.000200699	0.00235501	Hmgcr
-0.593991	0.000200759	0.00235501	Trim3
1.19604	0.000200982	0.00235628	Cdca3
-0.554756	0.000201584	0.002362	B4galt2
0.551412	0.000202715	0.0023739	Mid1ip1
0.28663	0.000202988	0.00237575	Slc30a6
-0.746917	0.000204282	0.00238835	Tmtc1
-1.21035	0.00020437	0.00238835	Atp2b2
0.322293	0.000204616	0.00238835	Mplkip
-0.357018	0.000204621	0.00238835	Zfp397
0.947919	0.000204643	0.00238835	Tmsb10
0.470738	0.00020499	0.00238969	Cmpk1
-0.629115	0.000205068	0.00238969	Setbp1
-0.97405	0.000205106	0.00238969	Gpr162
-2.07077	0.000205252	0.00239005	Aqp7
-0.903636	0.000205509	0.00239169	Ccdc136
-0.842435	0.000205862	0.00239445	Faxc
0.584141	0.000206508	0.00239963	Spats2
-1.35266	0.00020654	0.00239963	Zfp286os
-0.749831	0.000206751	0.00240059	Mapre3
0.745489	0.000206855	0.00240059	Cbr2
-1.16751	0.000207782	0.00240999	Ptprz1
-0.821157	0.000208281	0.00241443	Efna5
0.401675	0.000208857	0.00241973	Ndufc2
-1.16979	0.000209226	0.00242265	Gm12511
1.04815	0.000210496	0.00243599	Cenpe
0.342152	0.000210819	0.00243836	Srf
0.402095	0.000212044	0.00245029	Slc6a6
1.20534	0.000212094	0.00245029	Cyp51
0.272771	0.000212278	0.00245029	Pnkp
0.460344	0.000212325	0.00245029	Casp1
0.392321	0.000214841	0.00247621	Cyfip1
-1.59177	0.00021487	0.00247621	Ephb1
0.244862	0.000214931	0.00247621	Necap2
-0.643021	0.000215243	0.00247842	Dpt
0.457652	0.000215495	0.00247994	Cdk2
-0.868198	0.000215771	0.00248173	Ssu2
-1.29565	0.000217847	0.00250288	Lhfpl4
-0.989787	0.000217852	0.00250288	Prdm6
1.11694	0.000217987	0.00250303	Gm4961
0.403335	0.000220281	0.00252677	Fam120a
0.371324	0.000220404	0.00252677	Perp
-0.419454	0.000220422	0.00252677	Kifap3
-3.30069	0.000220961	0.00253132	Ighv5-12
1.04718	0.000221064	0.00253132	Cdk1
-1.58161	0.00022151	0.002535	Psd2
-1.33919	0.000221753	0.002535	Zfp354b
-1.45787	0.000221754	0.002535	Trim67
0.266923	0.000222588	0.00254312	Tdrd7
0.851461	0.000222918	0.00254549	Ncapd2
-1.14267	0.000223835	0.00255454	Scube2
-0.834364	0.000224352	0.00255888	Bves
0.48163	0.000224504	0.00255888	Slc25a10
-1.22535	0.000224587	0.00255888	Frs3
-1.08006	0.000224864	0.00256062	Apoe
0.365326	0.000225061	0.00256126	Rtca
0.782824	0.000225168	0.00256126	Iqgap2
-0.737591	0.000226073	0.00257013	Zfp580
0.81681	0.000227292	0.00258131	Rilpl2
-0.905199	0.000227429	0.00258131	Gm10687
-0.723777	0.000227432	0.00258131	Palm
-1.34413	0.000227873	0.0025849	Gabre
0.3364	0.000228017	0.00258511	Ccdc88c
-0.333494	0.000228146	0.00258516	Ski
-0.427774	0.000230281	0.00260791	1300002E11Rik
0.303553	0.000231713	0.00262269	Zfp91
1.13551	0.000232089	0.00262419	Gmds
-0.914765	0.0002321	0.00262419	Foxp2
-0.435248	0.000232647	0.00262893	Matn2
0.437706	0.000232817	0.00262941	1500009L16Rik
-0.90889	0.000233446	0.00263507	Tbx2
-0.410537	0.000234	0.00263989	Il22ra1
-0.676719	0.000234219	0.00264091	Rnd2
-1.57678	0.000234581	0.00264356	5730419F03Rik
0.404835	0.000234946	0.00264622	Nectin2
-0.703114	0.00023687	0.00266643	Dusp1
-0.432562	0.000237002	0.00266646	Nt5c3b
0.419528	0.000238145	0.00267787	Vta1
-1.69073	0.000238597	0.00268148	Lhfpl5
-0.703867	0.000239832	0.00269307	Cyp2j9
0.540954	0.000239987	0.00269307	Cenpx
1.80567	0.00024007	0.00269307	Hist1h3c
-0.7574	0.00024015	0.00269307	Ccdc159
0.226647	0.000240783	0.0026987	Ppp4r3b
-0.741128	0.000241002	0.00269969	Parvb
-0.417827	0.00024123	0.00270078	Entpd2
0.278496	0.00024167	0.00270292	Rap1a
-0.406539	0.00024182	0.00270292	Qtrt2
0.393647	0.000241824	0.00270292	9530082P21Rik
-0.503167	0.000241945	0.00270292	Fam193b
-0.993735	0.000242319	0.00270564	Epm2a
-0.95696	0.000242509	0.00270594	Crb2
-4.66666	0.000242689	0.00270594	Higd1c
1.54285	0.00024274	0.00270594	Capg
0.399337	0.000243986	0.00271695	Apeh
-0.947201	0.000243991	0.00271695	Ablim2
-0.624546	0.000244137	0.00271711	Gm46430
-0.836923	0.000244781	0.00272281	Shc2
1.08413	0.000245251	0.00272639	Stx19
0.466942	0.000245384	0.00272639	Naip1
0.487765	0.000245499	0.00272639	Ppp1r15b
-0.640599	0.00024577	0.00272707	Serf1
0.434393	0.000245825	0.00272707	Tmem170b
0.591564	0.000247195	0.0027408	Myo1d
0.507858	0.00024761	0.00274277	Nipsnap3b
1.1876	0.000247843	0.00274277	Sqle
-0.490087	0.000247879	0.00274277	Crebl2
0.516394	0.000247905	0.00274277	Ccl28
-0.934131	0.000250791	0.00277322	Ckm
-1.92879	0.000251025	0.00277431	Gm37092
-1.39377	0.00025159	0.002779	Gria1
-0.608299	0.000251718	0.002779	Cirbp
0.437264	0.000251922	0.00277976	Tmed7
1.33774	0.000252699	0.00278685	Gm5738
-0.884726	0.000252989	0.00278814	Zfr2
0.26225	0.000253132	0.00278814	Wasf2
-0.974445	0.000253222	0.00278814	Ankrd24
-0.77599	0.000253469	0.00278938	Ago4
-1.49716	0.00025492	0.00280385	AC123870.1
1.54395	0.000255952	0.00281369	Fsbp
-0.876897	0.000256577	0.00281907	Podn
-0.630656	0.000256801	0.00282003	Sox12
-0.737409	0.000257171	0.00282258	Vkorc1
-0.790008	0.000257551	0.00282526	Ccl27a
-0.907077	0.000257942	0.00282804	Ppm1e
-0.959371	0.000258379	0.00283132	Hoxb3
-1.622	0.000258926	0.00283581	Vit
-0.905444	0.000259443	0.00283936	P3h2
-0.645376	0.000259524	0.00283936	Gm527
-1.46651	0.00026004	0.00284349	Kcnf1
-1.37006	0.000260452	0.00284635	Sh2d6
-0.585149	0.000260578	0.00284635	Ttll3
0.657675	0.000261394	0.00285376	Nipal2
1.13462	0.00026163	0.00285483	Slc25a48
1.22488	0.000263965	0.00287878	Fdft1
0.458578	0.000264452	0.00288256	Fgfr1op
-0.941198	0.000264891	0.00288583	Tgfb2
0.282108	0.000265747	0.00289355	Rbm45
-1.64773	0.000265905	0.00289355	Tmem169
-0.919742	0.000266114	0.00289355	Adam33
-1.67775	0.00026616	0.00289355	Klb
0.243884	0.000266872	0.00289975	Fez2
0.310172	0.000267493	0.00290498	Wapl
-0.680527	0.000267719	0.0029059	Plcb1
0.379921	0.0002689	0.00291718	Rab1b
1.01847	0.00026927	0.00291852	Iqgap3
-3.75204	0.000269306	0.00291852	Hamp2
-1.23472	0.000271529	0.00294107	Egf
0.921853	0.00027222	0.002947	1700019D03Rik
-0.555491	0.000272689	0.00295053	Fam168a
0.597201	0.000274447	0.002968	Paqr4
0.354287	0.000275125	0.00297377	Rnf115
-0.747578	0.000276891	0.00299129	Syt13
0.645064	0.000277713	0.0029986	Ppp1r14d
1.18322	0.000278544	0.00300597	Ccnb2
0.338352	0.000278686	0.00300597	Gpi1
-1.88436	0.000279859	0.00301704	Nlgn1
-0.531608	0.000280394	0.00302123	Zfp58
-0.639929	0.000280729	0.00302325	Cryzl2
-0.850247	0.000281039	0.0030238	Ldlrad3
0.425357	0.000281073	0.0030238	Snrnp35
-0.780158	0.000282438	0.00303597	Tshz3
0.319166	0.000282591	0.00303597	Fuca2
0.411902	0.000282645	0.00303597	Sec22c
0.453754	0.00028338	0.00303976	Prpf38a
-0.965468	0.000283568	0.00303976	Wscd1
0.440385	0.000283571	0.00303976	Capza1
-0.992869	0.000283587	0.00303976	4930578C19Rik
0.575327	0.000284611	0.00304812	Gm13212
-1.01219	0.000284663	0.00304812	Col20a1
-1.37022	0.000285788	0.00305704	Plcd4
0.184584	0.000285792	0.00305704	Ube2q1
-1.22479	0.000286186	0.00305967	Ptpru
0.490447	0.000286658	0.00306312	Ckap5
0.998734	0.000286844	0.00306353	Anln
0.828772	0.000288194	0.00307635	Knstrn
1.04893	0.000288509	0.00307813	Pglyrp1
-0.832949	0.000288798	0.00307927	Sobp
-0.683348	0.000288915	0.00307927	Lum
-1.13825	0.00028957	0.00308466	Col25a1
0.324628	0.000290259	0.00309041	Vps4b
-0.796032	0.000291218	0.00309901	Pcdhb14
-1.41993	0.000291426	0.00309905	Gm37928
-1.48541	0.000291532	0.00309905	Dnah5
0.39457	0.000291672	0.00309905	Tbc1d13
0.394878	0.000291975	0.00310068	Txndc17
-1.51156	0.00029222	0.00310168	Enkur
-0.570958	0.000292842	0.00310668	Ptger3
1.00819	0.000293173	0.00310808	Spc24
1.18378	0.000293275	0.00310808	Kif4
0.408584	0.000293775	0.00311039	Atp6v1g1
-0.905859	0.000293886	0.00311039	Sema6a
0.544301	0.000294007	0.00311039	Psme4
0.412431	0.000294096	0.00311039	Kdelr2
0.562545	0.000294626	0.0031144	Ola1
-0.706994	0.000297709	0.00314539	Cd59a
0.27017	0.000299902	0.00316577	Sirt7
0.366129	0.000299945	0.00316577	Ngly1
-0.881332	0.000302164	0.00318755	2310043M15Rik
-0.680197	0.000303514	0.00319825	Fam214a
-1.40256	0.000303628	0.00319825	Slc16a11
-0.996148	0.000303643	0.00319825	Acad12
0.268828	0.000304306	0.00320274	Lims1
-0.423181	0.00030438	0.00320274	Ids
-0.642817	0.000305065	0.00320793	Morn1
-0.933759	0.000305184	0.00320793	Peli3
-0.431973	0.000305525	0.00320988	Serac1
-0.413157	0.000306174	0.00321397	Dysf
-1.3621	0.000306226	0.00321397	Map7d2
0.4491	0.000306509	0.00321531	Capza2
0.355717	0.000306902	0.00321628	Arel1
-0.614231	0.00030696	0.00321628	Pbx1
-0.787996	0.000307109	0.00321628	Tmem140
0.304748	0.000307226	0.00321628	Arf6
0.855358	0.000308084	0.00322364	Tedc1
-0.581231	0.000309304	0.00323476	Pkd1
0.261849	0.000309704	0.00323633	2610001J05Rik
-0.765371	0.000309772	0.00323633	Ednrb
-0.456425	0.000309924	0.00323633	Zmym1
0.358723	0.000310564	0.00324137	Ap1g1
-1.02458	0.000311283	0.00324722	Csdc2
-0.704613	0.000311458	0.00324741	-
0.767805	0.000311997	0.0032509	Micall2
0.565953	0.000312107	0.0032509	Pgm3
-0.594227	0.000312309	0.00325131	mt-Tp
0.515909	0.000312462	0.00325131	Slc25a1
-1.32809	0.000314578	0.00327032	Ntsr1
0.312236	0.000314606	0.00327032	Aurkaip1
0.337701	0.00031502	0.0032716	Txndc12
0.23116	0.000315047	0.0032716	Sbf1
-1.4214	0.000315569	0.00327537	Atoh8
0.382728	0.000315852	0.00327667	Gng5
-0.733313	0.000317601	0.00329175	Tmem252
0.40273	0.000317625	0.00329175	Glrx
-0.807492	0.00031804	0.00329382	Lrch2
0.321274	0.000318144	0.00329382	Rad23a
-0.941708	0.000318847	0.00329905	6030419C18Rik
-0.735836	0.000318969	0.00329905	Dtx3
0.611359	0.000319442	0.00330216	Srebf1
-2.6147	0.000319589	0.00330216	Gp6
-0.930204	0.000320397	0.00330885	Fads6
-0.589918	0.00032162	0.00331718	Slc26a11
[truncated: 3,876 more rows]
